# Supplementary material for: Improved Sensitivity in Hydrophilic Interaction Liquid Chromatography-Electrospray-Mass Spectrometry after Removal of Sodium and Potassium Ions from Biological Samples
Source: Metabolites. 2021 Mar 15;11(3):170. doi: 10.3390/metabo11030170 (PMC7999259; doi:10.3390/metabo11030170)
Supplement: Supplementary file 1 [file metabolites-11-00170-s001.zip]

Archive with 2 entries (2 files):
- Supplementary information_SPE_to_remove_alkaliions.pdf
- DATASET_PLASMA.csv
