# Supplementary material for: Improved Sensitivity in Hydrophilic Interaction Liquid Chromatography-Electrospray-Mass Spectrometry after Removal of Sodium and Potassium Ions from Biological Samples
Source: Metabolites. 2021 Mar 15;11(3):170. doi: 10.3390/metabo11030170 (PMC7999259; doi:10.3390/metabo11030170)
Supplement: Supplementary file 1 [file metabolites-11-00170-s001.zip › DATASET_PLASMA.csv]

	mzmed	mzmin	mzmax	rtmed	rtmin	rtmax	npeaks	MCX	PP	QC	IE_2020_02_29_01501.CDF	IE_2020_02_29_01601.CDF	IE_2020_02_29_01701.CDF	IE_2020_02_29_01801.CDF	IE_2020_02_29_01901.CDF	IE_2020_02_29_02001.CDF	IE_2020_02_29_02101.CDF	IE_2020_02_29_02201.CDF	IE_2020_02_29_02301.CDF	IE_2020_02_29_02401.CDF	IE_2020_02_29_02501.CDF	IE_2020_02_29_02601.CDF	IE_2020_02_29_02701.CDF	IE_2020_02_29_02801.CDF	IE_2020_02_29_02901.CDF	IE_2020_02_29_03001.CDF	IE_2020_02_29_03101.CDF	IE_2020_02_29_03201.CDF	IE_2020_02_29_03301.CDF	IE_2020_02_29_03401.CDF	IE_2020_02_29_03501.CDF	IE_2020_02_29_03601.CDF	IE_2020_02_29_03701.CDF	IE_2020_02_29_03801.CDF	IE_2020_02_29_03901.CDF
FT0001	55.0541776862486	55.0538824410176	55.0545046044302	597.070526123047	596.122314453125	597.425354003906	10	10	0	0	9625.95111817122	26552.6517656073	20647.3752166357	21603.1548298895	19897.4370479956	24403.1070120127	5516.98354482651	17249.5988853872	23533.0151201226	23768.8904107735	22451.7320512533	23158.4534425479	6929.35895144939	969.322527199984	389.630830905267	NA	354.566375240684	NA	9320.05686700344	276.530194431543	NA	268.750715170588	141.452358588576	NA	7754.52086550849
FT0002	58.0648860774415	58.0647434823666	58.0650907902274	528.767700195312	528.087036132812	529.199890136719	25	10	10	5	135859.857039854	133091.374247568	131979.844069336	139068.411723949	122466.060585097	146295.69286773	130477.452050185	149213.592418312	137414.831258271	164910.331194059	132429.401050086	146412.974979237	124065.995360666	115732.213585547	95646.7817543137	101024.1390966	100397.050895688	90424.4142996962	114981.068439443	98253.062890015	96806.796396859	93261.6588614105	92628.5511382048	94270.5508485871	122659.174328372
FT0003	59.0495775188491	59.0494237313059	59.0497051071474	47.7500009536743	46.4817428588867	47.7948722839355	15	10	0	5	92433.3630378431	95026.4958794601	146987.311483921	151931.621395516	86931.7862621988	101887.004818687	76902.8765123847	172485.062308127	104364.877997807	84615.7202680937	168488.68095561	41225.3332547206	104929.799383102	2920.32694691564	3356.46554987226	500.412841962236	938.919545759633	1381.11030687354	81954.8393490445	878.868542358693	2000.06152825505	1050.42360236272	15710.7731383819	3067.50261552986	92304.8096590017
FT0004	59.0601257203833	59.0599486510871	59.0602459490895	359.380989074707	358.696716308594	360.010925292969	15	10	0	5	84980.3369794041	110492.360971377	131904.270219741	100598.331964779	133355.553132792	137621.815192848	91419.9650325626	142288.124272206	129558.509895763	154497.340242611	130437.010793474	127673.681798503	86963.5958808102	579.430339646526	266.931190128128	302.028108665801	253.065694256321	1199.29860945143	87041.2852712721	216.314043090395	636.117833514387	792.397333364286	826.989249878927	1190.02176133869	91094.1602223214
FT0005	59.0725522775347	59.0723542369506	59.0727083947529	529.206848144531	528.699768066406	529.83447265625	25	10	10	5	118248.201819115	121527.182543587	122521.687676034	118948.036421119	123311.131898617	128382.401932379	115817.100410301	129991.106649808	133161.368021457	157826.944708472	113382.347223731	131136.456281105	107668.996758163	94011.9627362047	85894.1363931634	95697.5966450041	83071.8033518828	80056.0047187842	118291.146409719	88966.778175088	82190.796125454	80226.0387294553	94518.7802538191	83891.1541116362	115715.160524848
FT0006	60.0806036435808	60.0804457668435	60.0807244040443	396.666046142578	396.6435546875	397.294555664062	25	10	10	5	249375.414907783	262577.356626727	274117.857549232	259442.828762949	265126.888635289	257193.827682778	257798.606775373	252136.382435714	631229.017822211	261686.861682841	297106.512720944	239994.468577235	277174.00511757	826828.182703348	275823.017551111	282356.439497292	297791.582419574	285725.705549121	293304.201395165	316662.539495404	289055.735986233	291285.527436137	303690.47419522	271648.179942645	279147.108307807
FT0007	60.0806518012962	60.0804663000039	60.0807487130985	628.320980072021	626.4580078125	629.571411132812	25	10	10	5	819841.356709133	1247961.47542703	1179726.07461537	1356388.8709044	1254836.88106931	1449312.10635914	849851.687808441	1454495.93018615	1544189.12186969	1822533.81893674	1155313.89309674	1225166.9460788	804119.031231119	400886.426452456	209094.800010502	196142.561394364	187723.065451406	199325.483830386	789941.719341909	214359.76792004	261589.394124968	187309.21913053	186076.307936586	205921.205180995	740743.221867854
FT0008	60.0806207671164	60.0804712235663	60.0809194730652	580.631256103516	580.623291015625	582.087524414062	18	10	3	5	159231.884568416	286050.318123993	258997.100124535	319553.147419281	269902.892308017	303730.891264201	144964.721537769	303285.442951322	355136.149945632	386211.105482429	273060.005870969	243987.523317346	139059.21980124	24915.7705432177	20694.5934416652	22708.9448959231	5731.62605476379	19440.6714074284	142602.523256222	16259.8883497715	21372.3745997716	23183.4842158357	21239.8478127667	18366.5817397833	148077.887528768
FT0009	60.0804543963108	60.0803403273475	60.0807468952565	541.526672363281	540.986145019531	541.820678710938	16	10	1	5	29809.856936112	42820.0295913219	45856.0510366144	42633.8391074166	36826.7606517052	48613.8051070601	28985.9988516569	41958.2305702008	55199.5081982575	43951.7877166253	34427.3034224287	37254.1968235831	28349.8563942562	9817.65854930878	12069.8103098556	12232.337335974	8794.62186113271	8748.82633959163	29665.817613429	9226.27371529043	6174.41289755702	10351.5389038444	12224.4511672407	9005.26102523099	23802.8204541405
FT0010	61.0835756249859	61.0831940255298	61.0837883322444	627.700134277344	625.841491699219	628.953430175781	15	10	0	5	22482.9726137695	38305.4236992495	34199.0467496216	40976.5783813023	35351.8730353564	42939.4464307837	19505.2193877952	42167.8849063674	38456.3174147084	52364.5731005073	30951.9994911427	33993.6585076661	25800.5231662603	7326.65271843804	6227.37484852142	4392.32793048045	2698.94064270125	4492.56868863758	23527.3362903584	2728.86906189471	5131.14425048563	6271.25109417571	2185.27155042605	2226.48724893853	24458.2098480575
FT0011	62.0597725316799	62.059491621951	62.06001987483	456.777038574219	454.257171630859	458.226776123047	25	10	10	5	62779.5184850337	72038.9976656414	73783.476421933	75816.1901452672	72453.4439111268	68530.0282502873	65047.7137638442	84497.9954262078	84469.3867664592	90558.4482221771	78124.3953393171	70128.9829590172	57403.5512074158	52270.0486262476	45803.9215671203	55121.3912783749	38588.6849325624	59546.9342877047	62990.4655528301	49687.6856237013	48481.4110901493	43380.6359905123	59298.1021567905	50616.4119280072	85053.9031763468
FT0012	62.0597284265478	62.0594425007395	62.0599641301206	451.080078125	449.831848144531	451.744293212891	21	10	7	4	66913.8979370473	96819.8750228791	106725.272809359	69863.4116522782	101833.465273013	67749.2824721541	70272.5042957927	120046.766533768	80141.4556961202	129082.753476068	93204.8425621167	69471.6287150361	75052.4643946038	38582.1877411821	42049.6128471242	33083.9198418427	27084.8342632223	28358.2258825451	73867.1166998	40201.1780142132	33617.0366567094	42957.9205247224	27489.3124058545	32045.3815621764	74031.4468233369
FT0013	69.0335649177197	69.0334468957315	69.0340528666439	470.083908081055	469.326171875	470.32470703125	10	10	0	0	2087.96670492142	29739.2325438817	25498.9966531126	22094.424549581	27650.818204707	22372.3499072855	2496.14939968809	23832.0795212996	28908.1064652078	26236.6644339263	24129.9772046972	22451.6913222292	3801.67954733809	123.306975669041	397.841648515935	460.602529011977	469.560814480142	163.440849154101	4101.91546251588	17.3038854418555	140.952844147881	188.175608440923	380.335343518993	349.391401234176	NA
FT0014	69.0700681701436	69.0698869825598	69.0702268735289	43.9818096160889	42.0937995910645	45.8672142028809	24	9	10	5	125476.189425342	71291.9399102515	127758.496232491	129785.499615046	208519.399649573	127689.444293976	136294.613833607	118279.925955851	152617.429411858	79660.566409525	173888.871460156	116242.161022165	138085.595907543	95118.6446917497	145790.163732162	165961.934453687	183768.469701973	101312.842789171	84060.9094943714	163949.090099442	196504.291814363	105577.471326635	91533.3480342887	112954.854875027	77225.2497723049
FT0015	70.0649978717988	70.0646226476085	70.0651992749722	588.029357910156	586.830932617188	588.85595703125	25	10	10	5	44288.2092756507	57703.3694162518	60779.0261651805	57602.4375387721	53127.4544657394	60831.3650334254	41011.7603269033	66214.6827696562	61919.8501023718	81320.7490766793	46848.3908057213	61666.8455948207	40150.2085247934	28408.9203139069	24547.8997953919	23659.9012521654	27668.2468355633	21933.2537980448	34141.5242729283	25363.0481153407	26207.4427732229	23744.1924280984	24608.2246325584	24705.0460000762	32860.6035171236
FT0016	70.0649560335338	70.0646668557314	70.0651507060015	612.465698242188	611.553344726562	613.363464355469	15	10	0	5	19810.596549511	30896.7255687714	37780.3166804214	53684.9603017171	51558.0152749736	45618.8125188579	21865.2678151118	56446.8072453886	53946.5393103287	96683.0379588902	39095.1331911832	45728.8198064764	19329.0112253527	960.550373882055	227.255126670003	202.116641610861	734.508767530322	206.950369698661	16510.4760972038	703.489004574716	278.530611017719	550.962566494942	NA	894.308631151915	21651.2529644539
FT0017	70.0651153692498	70.0648632909815	70.0652845058687	470.20068359375	469.326171875	470.32470703125	10	10	0	0	3827.05795824528	67700.8130473201	63336.2314393502	70884.1823907383	62449.6507977974	63942.3233608399	7979.34647442773	63342.6827314543	64616.6942372613	69234.8370313458	62872.231614899	60364.1443881299	5192.10229841371	162.252890458331	NA	460.091253692905	184.288037618001	NA	5320.23657323172	461.468855232621	NA	264.858032663663	165.815152007466	809.043728498121	6585.63947896784
FT0018	71.0854970011283	71.0853565922196	71.0857018962885	41.4644737243652	40.3307266235352	47.7558670043945	27	10	10	5	103621.852994573	108213.890261852	101314.211235928	94321.3283957417	89057.755822367	95091.5167092837	80221.0204261076	89590.03649652	90234.5713272462	88724.1523604801	92053.0981505848	89526.3773601735	104489.818953604	84968.9183071407	79868.5284427623	81381.5481389832	82089.7894991917	76351.6461541597	99102.463406045	84447.8850376094	110467.061387719	107943.578625413	98735.3312185686	79035.1199482387	99481.1633127273
FT0019	73.0467536639449	73.0466577599022	73.0469956370306	39.0929971933365	39.0928077697754	39.0932312011719	6	0	1	5	12166.8740351778	1405.38591536081	3229.10237007202	3054.36203298531	964.40659388474	2623.05277697556	15937.7206779181	1822.86000069124	4615.5964486599	3255.87143651582	426.339760591941	2254.44147688895	16418.7793106905	1869.10391638481	3540.49131083786	3942.12756655365	4679.23612055629	1736.02798680514	19238.3155591089	5583.61939003319	3126.25653212965	3121.66677024029	15890.0868443889	13088.209572351	21986.6644274461
FT0020	76.0390650777099	76.0387738303158	76.0394017027747	441.097503662109	440.440032958984	441.207214355469	23	10	8	5	18388.926578111	23375.4559146659	20359.5518037273	21070.6409944842	18576.5008462407	22415.5673197936	16886.3307218999	24210.2148596495	20856.9143104367	23757.5510601575	21221.7384175658	21796.9626900628	21203.6292014787	15402.1555709559	17974.0865890821	8805.14821359515	15617.8174527716	11596.264177449	23712.4264384863	11249.3793828147	10486.7632068868	13732.0946713071	11702.9815107957	15788.1625680923	20704.7506056949
FT0021	76.0757106149923	76.0755971780559	76.0758839467597	79.3925933837891	79.1667327880859	79.8686828613281	15	10	0	5	41783.6852469745	75736.7401326151	75318.6606284569	73143.5980847105	68560.1687992411	76539.7330176551	42756.0440155367	89822.7919660106	84931.1546243759	88900.4357678099	81084.8127662949	78836.1519288225	45275.1878881711	409.432192504406	161.580358886719	NA	NA	NA	41439.5552699142	581.229821777344	157.751440429688	290.982251152396	176.960159620643	274.839131185412	39081.099413236
FT0022	76.075523418538	76.0750742453993	76.0757271359542	512.121337890625	510.619049072266	512.490600585938	10	10	0	0	18945.9688050052	37865.5179631481	36782.4365272586	35934.370171336	22229.3877804279	47124.5504176191	18856.4379078398	23686.6903196478	38289.8571270704	42468.4806240805	35652.7823618799	12781.1957183294	14221.7324996243	3811.90430134535	1328.75456045071	1295.58169672887	1822.56364509463	2742.02704412719	15883.1218079229	1432.93698859091	1127.67808071027	2294.01340782021	1870.20027231425	2080.17854219446	13396.3366546482
FT0023	77.0385159695859	77.0382739846564	77.0387193179513	543.307006835938	542.450134277344	544.532409667969	25	10	10	5	73527.6390780509	83580.983102303	92632.7574712113	89414.2885306478	77088.4950400516	91049.2440409745	79046.947489053	93771.5511325572	89449.9538630247	99942.7012985705	83705.8398188765	80089.3843176216	77563.4850750331	51818.4291486628	49043.0905531347	62544.529152132	49278.6258234233	50370.1935114644	77176.3476849813	50397.902475493	48983.3849278634	59702.3238969078	61004.879203178	58785.8545487145	78747.086085941
FT0024	77.0386949865136	77.0384090033815	77.0388828314757	42.7231559753418	41.4644660949707	52.6537666320801	28	10	10	5	121957.602156833	126579.994742094	162526.071134486	139712.046374381	134075.604302046	148063.851230645	124679.900829534	134767.39679879	132511.891708934	131459.315230826	115476.972120584	117359.127652453	133739.039175589	167694.583716486	162741.110059207	169753.649207997	157642.493422571	166840.158334532	137490.416620629	160556.145248473	133434.925664032	132811.067950605	164362.471748108	161339.940319749	122436.12170694
FT0025	79.0542597764356	79.054089672445	79.0545670059715	43.6477699279785	42.7159423828125	46.5283584594727	22	7	10	5	139490.908787505	91819.7622417979	123899.593057802	137605.47151426	114955.288340754	187830.773744579	134014.542299853	114715.08292413	105313.998523412	112575.389326931	121142.06720962	116540.493042875	141833.937685536	189816.299217979	193693.374713006	169560.093504906	177642.243277065	177794.821335236	163190.46550357	165661.594092241	161838.944139448	157897.549117586	159681.860065399	165720.961691489	125483.054907672
FT0026	79.0542526239662	79.0541390351873	79.0544529966007	55.1775512695312	50.763069152832	57.1668472290039	21	8	8	5	147189.900404815	336215.987048112	95636.2939553147	165995.323713752	118616.466241654	144242.391776953	145297.683718868	228168.970116536	313575.469943993	122158.874502634	126284.783627697	94643.8460152432	146546.074569899	128533.181317618	180812.702374533	122008.733952651	131799.325271975	175208.413060969	154894.119900439	202411.150515911	171216.959526006	218216.955516623	163486.035346364	171650.950688576	173973.123474438
FT0027	80.0495574989893	80.0494194512831	80.0497978307317	61.4066772460938	60.7977905273438	62.1377372741699	25	10	10	5	89569.3839443848	74693.8381368562	62155.2935170359	68820.2999811445	68347.4556106894	68053.4115790308	88157.9799224522	68889.4259407881	73807.3393323182	74418.8842524716	72310.1094845313	77346.2075410594	86680.7392111007	128405.758274977	126254.799534114	146970.021924075	129392.987386778	116249.3996516	85635.2321870945	129801.387833606	125382.177377025	145298.004705974	132125.863500014	137390.03907291	106205.580278644
FT0028	81.0699640919868	81.0697289477179	81.0700164375844	45.2375640869141	42.7355422973633	49.6385231018066	25	10	10	5	596469.91438553	565360.358247497	564025.609140613	579530.960683415	517750.219913182	479142.395284321	642249.931160129	520110.3685574	564970.049843665	570916.872888222	555141.348860483	518154.366000226	565095.09207973	737311.320762278	367885.854273341	737221.850424887	702051.946826596	719737.239465614	569173.715482478	757971.378686163	692282.759488727	763051.425069148	748854.399259725	737846.2650093	592283.943829142
FT0029	81.0699395700516	81.0697791620658	81.0701527523318	98.5939331054688	89.2969818115234	105.142166137695	19	5	7	5	116676.765973195	64542.4931803581	121134.603961648	130352.049024013	85266.8134105196	125201.431785414	126095.994119322	118079.953778278	122326.173977032	112725.463671461	37027.1802901262	76586.0329396091	74929.4748648006	104223.969031112	121884.115826526	40386.1421822989	104899.615190012	40634.4431554852	46622.1814677492	105515.95791451	44175.6034995727	83356.8749315209	80847.7408237842	65340.9470778763	133276.463378986
FT0030	83.0492831990904	83.0488503224345	83.0495983315313	596.793212890625	596.122314453125	597.589660644531	15	10	0	5	12990.6833067164	33440.6272266358	28369.2038630471	27183.8516829908	30877.1077814698	32604.5505946638	14888.0430889875	25395.908056716	30665.8882151172	30539.5466068201	24603.609465515	25318.3534390759	14387.9184303526	NA	NA	NA	NA	NA	12888.7827738421	145.954344276738	497.50652625534	NA	NA	NA	15379.6165049635
FT0031	83.0602019206522	83.0599271722951	83.0603472281815	651.676788330078	650.575927734375	651.901916503906	10	10	0	0	5854.41171278059	19963.4249400347	19715.2056314477	17490.4967996478	19342.111612564	27730.5037555657	4712.17725401558	21099.268549765	22935.8955387558	49175.9160976857	13971.6354474	24666.8918554629	10097.6635500602	5581.30545799062	5407.80947797852	5304.40344577602	1985.93406716415	2009.01985160794	4678.36789509654	1473.48127910601	4222.02331492677	4640.92896919977	2170.80464410356	5063.14256509713	1475.29033787176
FT0032	83.0854828041113	83.0852616960391	83.0857992244837	43.3604049682617	41.4594192504883	44.6130142211914	25	10	10	5	181578.170397878	218614.8856013	149981.179317432	191903.260871696	185359.982433312	174156.681364477	229398.532460757	172214.624236862	144796.246918754	95376.8177675875	193031.842703344	170378.545592985	231113.243685278	137709.596400651	234076.455500794	119461.152604895	197324.488729252	213026.951071049	184903.007914295	122194.633952226	274825.04530761	241536.348895382	234814.784471394	118876.318072602	120851.177977923
FT0033	84.0443384749649	84.0442241122539	84.0445008592864	497.548095703125	497.492980957031	498.177429199219	25	10	10	5	68044.3591773933	101813.072244465	97424.5239639189	109496.209446476	107096.380978817	100700.720934615	70974.7516683862	112758.665388748	105917.800602808	121624.013632251	101196.332302967	99973.5174814928	72370.4383708204	36489.5299748899	28705.5268267784	32295.370774297	30762.8744271211	28213.9623779591	71788.5198201104	31504.1317894869	33557.2445560992	31055.6184590701	33869.5971986838	32749.0395793899	67751.2761400826
FT0034	84.0444311317771	84.0442779339483	84.044567157876	142.809883117676	139.705291748047	144.379333496094	10	10	0	0	60138.4759518771	100681.676510471	97078.492991081	117645.891362857	96305.9387816489	111986.000449631	57062.8615987564	103827.50425021	102626.298233107	99041.8741468224	105897.620263249	101505.203811212	44944.9376275555	10141.2874813179	1505.80382698893	9271.91406596842	9947.55963775646	6641.20079629738	42261.7284768529	5119.40392744846	3989.91211556084	6741.21441149544	9184.79335438323	6903.70403038021	41819.876089289
FT0035	84.0812571281498	84.0809619414312	84.081681658809	43.3521041870117	42.7072067260742	43.3704147338867	25	10	10	5	72112.9532590782	51433.2717538514	56906.8379256427	57872.3012074765	45479.7339329286	66745.1117574723	77504.2097701416	58281.7424754429	48254.2964554857	50475.0847555278	62369.4019769223	59363.6344561041	77025.9203818754	127080.37249675	130185.014664305	132939.387890457	109500.3485086	100787.17952919	85865.3635615023	109082.64255781	135706.003935365	138309.413302721	140705.208131061	111923.387948093	88868.4407777907
FT0036	84.0807361858638	84.0805813178745	84.0809741716342	525.733520507812	525.158569335938	526.178100585938	25	10	10	5	115393.502455764	121007.718078196	112957.881444837	121762.149047671	108448.431422848	121184.522840679	111700.284428192	112771.681275666	114637.542848909	126253.166472709	103749.833996408	115384.867723882	110509.615832269	110033.555289349	101612.295297682	97686.6642492637	94907.7085804939	98567.4192302395	113900.306368321	90742.728979992	105407.42199859	101451.00758142	98974.7077189386	95974.2298759636	112265.961789427
FT0037	84.0808042856372	84.0804060334847	84.0813304096695	235.510757446289	234.021545410156	236.293701171875	15	10	0	5	22205.2465867251	58673.6844291911	44680.5164617784	41988.7477183761	42139.8665209226	53327.2750754496	27366.4674559655	33824.1240585308	53812.0428779488	47309.9681926332	30239.727415113	48908.1614023133	24205.8257771131	2483.27779644728	8114.85905431211	4682.28697103835	6255.70581296707	4866.48515268291	22674.6805779571	4977.46930621564	5848.22520110135	4738.23348402604	4731.389835308	3980.48482941836	26924.7459662279
FT0038	85.0282425121547	85.0281106098094	85.0283801464776	380.467407226562	379.710754394531	381.110565185547	25	10	10	5	338530.060727917	309287.389411828	307227.989584883	293033.581291638	302164.022807218	328464.981016479	370804.770616572	293657.424521246	297636.711741925	306538.159038298	307660.23544826	308198.557264386	379744.424607562	404480.713401972	398417.691482539	393565.829708615	411027.868581875	389244.162277086	374880.678676385	412580.249855054	414721.410276499	408572.6297974	381538.950193506	442800.644917733	380203.762605712
FT0039	85.0283428023066	85.0282327675301	85.0284547137139	541.542419433594	540.822082519531	541.986267089844	25	10	10	5	318772.786751134	493184.044532745	461978.392142756	499497.277215421	475197.448295162	515298.96513015	327761.896076163	430283.395651588	521180.084058344	481325.228862267	457594.411426932	444036.512688001	320162.203005582	141057.943667918	126195.687530693	117824.51308094	126665.855593437	131306.234881072	324119.352148101	118441.219847128	136803.178720428	118065.154719595	121319.538059139	122234.794198386	335932.712619979
FT0040	85.0282671963842	85.0281583660456	85.0284409341654	464.168609619141	463.490966796875	464.802062988281	25	10	10	5	395450.618034862	417947.549409151	394951.05345875	637230.065265117	631353.339532983	661491.812217911	391353.757464755	448156.703444239	641940.566269755	452683.70802532	615274.485584118	601737.08263424	383127.500003706	368835.194687365	377708.201008731	365834.317545332	357295.813889368	363045.545691973	386011.021448398	355931.061883817	351016.79235988	380065.441578996	363773.808770865	384092.895145926	384789.580007968
FT0041	85.028308149072	85.0281695522057	85.0284044876414	502.573211669922	501.877471923828	502.586761474609	24	10	9	5	146975.387482066	207789.149265646	198689.64864099	209654.88298669	217698.661553649	215904.771118937	144728.049294502	173419.024442732	199701.407774678	182449.110284157	218603.449379392	192005.208533704	152217.317529729	88563.5198888779	61688.9365745187	90941.7552429065	73285.5175937473	84315.0794405304	151628.112112265	75957.6455501467	80793.4324669838	93273.4959053923	86555.3044237895	86893.186808154	149507.794141989
FT0042	85.0282507070138	85.0281898654131	85.0285281707477	347.725677490234	347.106658935547	348.843994140625	23	8	10	5	221601.174672281	192974.560824931	206755.488502349	199779.443054111	199152.505460501	182060.273897171	236333.416944221	194463.507477008	170566.896729828	202208.737288969	206684.018186526	191137.38071979	248757.650438829	239597.086372893	261167.724851488	272528.499635383	270047.410095446	246540.102146776	255268.609323273	259697.273724318	260604.168574718	301714.293938689	298976.472133566	284709.715103209	235231.400768906
FT0043	85.0283422182453	85.028186149093	85.0284107158186	404.065216064453	403.534942626953	404.695861816406	23	8	10	5	282115.556402882	232255.207641749	217304.904845466	272130.660619123	198867.256616147	288225.878353172	253974.786567463	265793.973402597	280508.184497653	259129.786376973	262105.149694119	233472.15650343	258178.689679652	251291.931117378	282869.97300823	247437.210716376	237055.280100871	237475.82612494	259867.681187605	265373.423930603	280830.76601526	241194.144107901	301356.847352957	245638.070228957	245832.600060651
FT0044	85.0283745072384	85.0281907244359	85.0284962231286	628.320983886719	626.4580078125	629.571411132812	25	10	10	5	456808.902062662	731802.695713395	672059.044777445	762626.731905516	735840.816768826	793590.761661083	451437.36283439	798400.90578125	897445.180938151	1016556.3013647	633024.530849428	663765.125047194	452038.402365542	214844.247042239	114334.902591398	105397.814629599	94303.3121885508	105537.202436816	422909.841539179	116871.691490524	145525.310683973	100636.331223456	104931.829204478	110373.878847146	406867.674925168
FT0045	85.0283157492385	85.028174633047	85.0285301147587	340.182586669922	339.55322265625	340.815673828125	22	10	9	3	214834.966874485	189015.788120031	193529.946465511	199490.179765681	210895.080081051	219435.732786231	241991.801185561	200959.092140835	164341.320578272	203203.372496739	196454.951575186	225662.140693017	174346.640086671	271696.217304696	225787.864536732	265783.581676327	240175.283374628	262549.465016448	180833.08972691	264411.920289919	245506.480677813	264009.468831681	264094.575951081	312428.995528716	258652.518842239
FT0046	85.0286669942203	85.0281927120406	85.0289950849048	581.248901367188	580.010009765625	582.087524414062	25	10	10	5	1529804.16135235	3250788.48284809	2997124.19752862	3606589.56774151	3239383.41400204	3540335.31024545	1567239.89470399	3194715.19262733	4031418.75126605	4228454.93784731	2986458.39306374	2700586.52760863	1537352.55742142	235517.613025213	218684.46476399	219865.257086628	192363.064308719	192471.894524932	1431394.38723936	193692.65319282	227980.696221653	188085.336309314	205390.401004814	183064.250144525	1420577.23087994
FT0047	86.0317799595003	86.0316182226405	86.0319030303408	580.629577636719	580.623291015625	581.261779785156	15	10	0	5	53469.4399360878	104650.817390308	100542.119832572	115879.106666657	104010.817585113	117182.785338778	49132.3588294024	103217.392250821	128217.875340125	136133.662606556	96003.8497850796	90579.5990591	52616.0551761724	855.027096357611	5314.9270105097	4908.4035049412	1976.89103717936	6232.37360321172	51129.8178815749	4765.58086036642	7640.30569359329	3974.97987206115	3738.76470473078	4369.7894473705	50128.9959271004
FT0048	86.0601166960984	86.0599196752978	86.0604484355965	43.9795842170715	42.0994758605957	43.9979019165039	16	10	1	5	83586.8800950714	136461.347918776	133544.150293561	137607.8073758	118078.009303024	137788.318997744	93975.338583153	155861.164379321	144361.929130388	161694.029213465	130172.327344473	133909.869735102	91534.1861596727	1826.06550247688	NA	4339.58078786731	2411.33323832368	1096.57763882067	85262.068897213	3171.56038153172	15486.5352982496	5790.64419520854	1276.47934144434	NA	87873.5745227512
FT0049	86.0601522364545	86.0596557674889	86.060334085324	63.3481788635254	59.644889831543	64.0543823242188	17	10	2	5	198021.534189799	250526.87074147	234796.723350395	333862.831866067	219012.102431668	251430.640918427	162038.643975344	231615.092496966	242271.593923954	242296.647418326	237222.771307118	287881.6010807	162144.057931909	20589.8026117244	20127.5186404876	18862.4731573127	22402.0444324628	18701.2997281579	203793.977271961	14794.262078328	20192.9582652949	16866.8150268801	19669.6085589724	15959.8345174961	161600.432103856
FT0050	86.0600272144554	86.0598334910057	86.0603057888061	597.391723632812	596.721496582031	598.198852539062	15	10	0	5	57191.5707484575	76488.7530556996	113519.059498906	195414.580746727	137227.744559124	93144.610953948	50567.9520189464	109392.903462697	107786.737515824	105472.200663984	111710.227800894	103579.046958113	52203.4554271102	817.364252338043	629.982978053391	1028.72455481268	NA	562.841978582052	48868.4481380694	948.42474646809	356.692354555313	354.099050167661	446.979679723199	497.05803085749	51165.4104124755
FT0051	86.0600984988439	86.0599717828501	86.0602462788314	89.3053979873657	88.4804153442383	91.6769866943359	14	10	0	4	108360.635845187	153375.538720816	143976.960164499	104243.82974693	90962.3678467833	99893.055922268	59052.3141019505	109937.683947757	95423.1772534898	166529.83488815	136507.595014984	93099.7116699815	55757.1104503982	9646.59163464489	6756.2400851422	10471.7609328311	4393.34585915285	8447.53149184957	49759.2315706906	6369.0189309034	4877.39215413481	8327.81419415236	8150.36132907629	2997.12108051428	62662.2401151956
FT0052	86.0600311167033	86.059866013086	86.0602613244181	399.036590576172	398.401092529297	399.037048339844	11	10	0	1	25162.1613095284	76653.734710766	70643.4672770267	72204.9606720218	62275.5209898949	85675.2667674879	16155.7137290955	67895.9770072997	79294.2038258538	66706.2199674472	63000.3734324733	60139.9860018033	17503.6981747627	61.3711999118328	404.535635188222	217.195582079887	415.396560609341	1028.74036438465	16133.6000267029	225.718771898746	415.904863167554	254.435003328323	424.492823123932	641.789212417602	26709.0575317238
FT0053	86.0600958154476	86.0598077253697	86.0602196751869	197.373626708984	192.363250732422	198.962631225586	11	10	0	1	38284.0541445557	56523.4698850497	67164.8933505629	68850.0442570561	45953.4843365542	96712.8692753034	21184.5537032226	75441.1161759787	91983.3191384731	72591.8086727687	46961.659812791	56028.4785361908	30881.5521192737	177.437855337599	740.761155296901	319.42884011815	438.948220008984	1958.50366178155	27187.9746844471	266.001475265152	659.300450285276	308.328935326077	273.566467131488	1046.97900020076	27243.6865404174
FT0054	86.0709559622215	86.0707900082833	86.0711916569032	218.821136474609	215.162796020508	219.942998886108	25	10	10	5	120556.812010568	148683.603227805	121957.478395739	115348.608893047	104058.806585893	158201.528084698	115469.716914964	116147.325760695	126292.328124025	124229.31727313	110999.395067867	135835.062818983	117812.824148819	88046.2554112781	94125.103705582	98671.0247872271	103774.375877095	98575.3740165634	109535.574748705	93083.1989938065	91154.645793626	92242.1131008807	95947.3661212173	104081.110170437	109268.959790296
FT0055	86.0967666742528	86.0966575562881	86.0968531525032	395.406951904297	391.640197753906	402.807830810547	24	9	10	5	3609305.4244214	3414958.4002018	3652369.83079116	7819652.58667903	3374278.77299856	3425468.06514807	3610531.92411582	3109838.62401724	3251775.53716758	3273700.66679497	3847311.38161201	3354440.26093371	3651638.04687361	4018071.61259949	3941141.36371613	4044938.84076873	4061390.71068952	4161413.27936524	3641250.77969649	4081892.16694832	3814066.89515859	4072236.77539825	4142621.24761594	4227873.38644643	3842131.31672332
FT0056	86.096628645618	86.0965755383407	86.0967364322367	287.611083984375	283.8427734375	295.011108398438	21	8	10	3	1206610.87467039	677001.083278656	758485.916526318	1093787.98142439	1974573.05303737	1105444.80742246	1051405.72157383	1808899.98886845	1107891.38447142	1129708.05399889	1655838.01147789	1105495.02709866	1635677.4933003	1128411.97786536	1337634.98543559	1100779.42870112	1695368.4250529	1039544.31105047	2018161.21076302	750880.441837907	923529.301817417	828360.58986032	1288907.51135465	1237117.6777641	1965256.83944484
FT0057	86.0965035039734	86.0963943319349	86.0966001442905	445.137054443359	441.198852539062	449.235046386719	16	5	6	5	506224.761148691	1093284.74545846	1120766.47344659	1108851.35184428	468169.95011799	987130.163227271	1100704.75401581	883487.327987401	931907.791363451	450539.272618477	1087305.07203789	921340.14200357	817231.864565606	818793.096357907	671597.032961179	968535.144548387	919621.905241741	554510.680115223	1202790.53095652	1066785.61069911	1016552.72977153	534000.293812752	941480.851931115	993661.653229578	492150.370170978
FT0058	87.0440487495293	87.0439508009106	87.0442637147115	519.249816894531	518.398315429688	519.889526367188	20	9	6	5	79812.5454848399	123938.1127452	97058.9891181141	123244.901704987	93128.4549356997	103508.741768114	75921.7187862671	79452.1422761306	124538.746628981	126479.000651082	105023.518355848	89910.449385345	85904.5740615577	44210.9266684949	57067.4312498176	50657.9854320735	34182.5286385672	38857.8383374661	84233.8026585393	35573.8184705462	41115.7036457956	35202.5088587031	33088.798412868	39157.2530779157	75945.6640305844
FT0059	87.043974775313	87.0438659209637	87.0445036743719	622.529357910156	621.082580566406	623.4375	20	10	5	5	231362.61297927	479082.850677967	499690.77845867	471647.544481743	430915.583804012	504308.549185034	222643.566251394	419536.321793525	510945.642468296	499145.858835747	383351.156057555	394046.438456871	213661.640913652	26294.3965181708	5487.15655839579	4605.1276273001	5168.66288695484	11394.7427770682	210053.860245347	15651.4937076252	19461.5465525786	10771.1475849456	NA	11300.2350221361	201056.694603017
FT0060	87.0440248926045	87.043880436666	87.0441701320265	501.311950683594	500.624114990234	505.087707519531	18	9	4	5	59634.5249388367	116932.201628593	102203.518075508	122957.231218927	112649.139332452	126801.823948156	70288.2315028797	99504.727916792	132970.62156816	114393.993298616	108548.444156628	106461.247380911	66082.2212251648	30914.0659433956	32310.5619158596	27653.6043929783	24623.4476377869	31935.1667388529	78039.2734227143	28863.6703975146	25309.8756774366	27788.0326225027	37497.1983895044	33946.4679484461	199937.706439693
FT0061	87.0996487661247	87.0995115276292	87.0997378396587	396.666046142578	396.6435546875	397.29443359375	25	10	10	5	185067.095001152	178811.15581732	181053.287356785	174660.883168201	181690.808481915	180922.219210175	162341.798043147	160329.922266193	154656.582932677	173911.421887361	181103.087066	176244.348707764	178359.234188135	215214.411541394	199303.694414172	198968.566983851	202704.562796513	198366.857099171	179891.564449556	220902.682032622	203965.196753448	222853.999478876	214837.026785128	212684.310039878	174242.03499198
FT0062	88.0472958696494	88.0469494963579	88.0475843720887	621.989135742188	621.082580566406	622.311584472656	10	10	0	0	6458.49780102926	19497.3209956661	20766.5914578115	17648.4648406506	19239.3494245348	18385.8198403381	5535.30431379165	14149.4655754231	24189.3524274565	20536.809844058	13617.3274047486	15140.7805231639	7113.21550816298	509.617069108146	352.251792608627	NA	135.748073032924	160.768383379493	3380.97620533779	96.8580845424107	NA	58.6161490689431	NA	338.435768059322	4476.43781481045
FT0063	89.0601313110363	89.0600442067451	89.060289781257	77.6506805419922	76.9119873046875	78.5958404541016	25	10	10	5	16948565.2850723	17045704.6572202	15541909.4849885	15806458.1001212	15789356.5761857	16137349.9169663	16806712.8240385	15933340.3474156	15595025.1130128	15393250.5725175	16261997.3290998	16307082.2741538	17558107.011382	18280869.4277078	18161895.9235283	17902243.0319832	18127215.3453947	17853212.9855017	17033908.2289535	17919611.6824494	18090488.2578688	18766733.173222	18190255.2003972	18720725.5260467	18037062.6144043
FT0064	89.0597232849069	89.0595905206809	89.0599159204511	508.080871582031	505.087707519531	509.347564697266	16	10	1	5	624562.882559679	588020.69308877	888741.648107872	593420.084858066	537427.729981071	604426.411427416	638136.247484912	499173.725912351	630669.787581579	594140.325479507	538215.701595012	541553.658166089	673902.561316552	212440.502555533	186645.639852919	527871.860747226	177083.084720756	166527.282642289	647559.425090994	216354.10218897	159518.631643791	237072.252497629	106922.810817016	164103.475995685	659533.1550571
FT0065	89.0596813894558	89.0595764601736	89.0597695516862	519.251617431641	519.219482421875	519.889526367188	12	10	0	2	149050.34821924	238903.09888194	212695.822784584	183061.748465349	218933.054407686	237632.157181079	174470.625549182	188753.911912739	251011.650257283	238998.904578348	212384.542440715	216906.611160487	133915.791672662	104351.375026703	106991.21183221	113024.382923439	128743.483587921	82304.1854270066	209112.896985287	91521.4938192929	102021.751390323	110385.13956821	115215.757047331	123732.735817152	176909.776963108
FT0066	90.0548807695323	90.0547517659544	90.0550323679124	641.379760742188	639.382019042969	642.775512695312	25	10	10	5	113953.625485445	178869.49297483	180470.492769798	205204.900246044	192494.993890639	247147.207797227	112648.380491422	205629.083599885	260032.470516901	437225.78394562	165752.777254673	207906.613056064	104305.114969321	100781.554407701	67644.3042774685	67145.2462983131	64001.4371848851	63140.2448656037	97751.5767755732	75043.2707054392	86300.098879535	61364.4936999008	63488.0671774149	64669.2534291185	94304.5486056022
FT0067	90.0633924971794	90.0632876987975	90.0635242935035	77.507080078125	75.6183013916016	78.5958404541016	25	10	10	5	624970.176198031	506329.149775207	583343.632164026	568685.420774357	573837.119937969	573408.096364807	271607.957499623	566664.82996753	564112.476233692	553724.18810692	592871.864538967	583600.263652814	379346.498181875	665479.507701358	653065.859953346	653698.084157859	668892.794488077	436248.33788453	630569.17340379	623900.256395088	664887.491703618	693791.114778616	637133.405430826	464371.641069137	622424.624681748
FT0068	90.9770906532776	90.9763616976235	90.9771758186603	570.715026855469	568.823364257812	573.246215820312	19	4	10	5	7005489.26477802	421222.982868163	130309.094933612	82905.5724574439	370804.410103147	108645.328216482	6908621.73774928	349246.160583452	358266.769660849	68449.8318039067	369493.063857257	368273.095569313	6811255.89622501	13390428.535293	12472350.2913202	12301646.5648636	12250297.8787148	12461311.5636157	6837974.85525222	11904206.067791	12504705.486193	12023721.7989376	12428916.8678314	12051897.5982945	6691098.30542047
FT0069	90.9766042701442	90.9765372582767	90.9767026679692	583.137145996094	583.084899902344	583.7392578125	10	10	0	0	768205.209544238	213293.473906622	189251.846112683	201260.760944188	220098.658723111	205338.189191669	783752.200910232	216629.185133114	232073.89922375	159791.436864409	248123.299153545	216738.570166356	772182.150413064	787189.320616554	1296188.25548643	1539615.16248322	982493.113721062	1259775.9974455	809045.9002055	1099168.68021752	650721.515705782	1409276.72891235	1065616.19190788	1587597.96625757	733693.207126842
FT0070	90.9765184628381	90.9763832697914	90.9767412383332	553.313842773438	552.147644042969	555.778015136719	7	2	0	5	48406.284492399	64556.9780751296	53988.6640510559	45792.2843995094	62524.2933494193	74194.7559545209	75668.9106217911	37366.0788182786	51620.9839794551	29934.3197946719	69317.5704852794	48746.2867837633	77417.4657948315	71814.7483933994	79726.6248115393	63613.9214709355	78258.3989277567	85621.0890802656	51517.1540131532	68076.240058967	71183.0923323998	71009.9291408245	60215.4538618968	63349.0055026327	79570.9657879174
FT0071	91.0542463973409	91.0539839197665	91.0545342982273	548.360229492188	547.438049316406	548.837097167969	25	10	10	5	48021.6642896831	55210.242039182	58053.7458074322	55647.4756841533	53641.1362005677	55260.704008285	47242.2495832791	65450.5173455523	56503.5777518619	55750.4576589167	55555.8247595653	53992.3214526381	45219.7252866377	42053.5637336969	41339.6578393877	48038.6768104509	46564.3158641032	39098.9368388383	47884.6284566955	37161.5533572435	38907.5989023393	39893.4433644265	42268.8184782118	44548.4579298645	51929.0895194281
FT0072	91.054205055232	91.0539906367386	91.0545090818317	600.715942382812	599.413757324219	602.0517578125	25	10	10	5	44098.4963372137	52396.3011249222	61812.7914784075	59562.5931305037	57908.7112340201	51046.1370622404	43086.4291680776	58519.9950566143	57295.0076770139	86273.4854073636	51536.2536325864	58358.1144398451	40707.5878319889	28685.0894590979	23066.1827731945	22923.5025187489	24752.8783980198	24410.144200718	38476.9863402657	29423.0718463659	25023.5746776313	24443.0005832853	23068.4821756929	28800.3460573032	38371.5929077659
FT0073	91.054354979034	91.0542618058112	91.0546062580845	51.4301147460938	47.1257171630859	57.737865447998	23	8	10	5	355046.999625117	679953.967772494	759351.472933428	180645.259140953	244056.508236381	217685.389571986	306406.865657619	277257.922526237	170778.555735002	294561.759017449	726654.817642507	314781.384323412	200558.438650137	429265.474022558	488696.409333786	412743.611025643	398059.922822819	414129.249985759	255022.287522328	395434.778957006	387635.540060269	368652.6279942	386979.208596154	382036.873443956	298821.696339525
FT0074	91.9800430193451	91.9797392971169	91.980208771065	570.715026855469	568.828979492188	573.244567871094	15	0	10	5	65734.3173973868	908.757457591386	800.688662573562	594.556788584838	909.855953005177	522.005150786468	57880.0898918509	176.354560101671	663.574955749705	532.892194823534	558.785427543507	722.049258330285	69065.3138023332	61217.6750404574	42343.6072303355	56042.3319654167	96069.1038980211	67726.4132194687	64348.6059828246	103353.625562159	101156.032757929	40490.9369102256	110337.989246681	106910.496596094	65466.9771063514
FT0075	92.0497506448893	92.0495641666247	92.0500420775419	96.0769958496094	94.7548675537109	96.6240386962891	25	10	10	5	117342.757275588	104485.364759907	94467.7394367728	105440.22427029	92605.1070480529	96355.9492417411	124151.659983922	113566.510287804	101221.699393323	95760.0327612574	104470.290884673	103690.03708103	121918.002124713	143336.293264244	144261.783242967	151927.503900336	143787.805075692	137388.535353266	117482.273762371	136406.805023287	140331.993017	150424.709976229	145386.47435803	153631.971509953	114457.699790893
FT0076	93.0700565679944	93.0698490993681	93.0702366533623	43.352237701416	43.3063621520996	44.6260223388672	25	10	10	5	296860.831503149	238390.12502514	306605.01895538	288342.811414727	231073.770172428	264536.587298626	295647.88475086	256360.953177676	245898.632425824	252807.917667848	272843.546781855	286102.659980116	266400.1330337	356742.56935847	360390.79951782	373630.687348176	351806.093043736	349398.323321929	280357.864366867	334954.617792035	334058.195028137	337952.038054283	360349.359370701	371257.920562014	271379.499623822
FT0077	93.0697682897102	93.069598869744	93.0699206564405	543.387939453125	542.423278808594	544.529357910156	25	10	10	5	93269.1294502361	99627.6918873936	113429.688290932	102512.057621442	101082.147686958	106091.416946496	91166.4484839829	109030.128635187	106791.356114745	120054.700416327	99422.1964433784	92732.4569249712	92507.9357613064	63372.8224822248	58823.3127117558	76737.6698733587	64022.3768763244	62119.1447753084	88314.8066549806	58504.0998044237	62206.8376949086	69524.7745710611	75235.5995150283	71498.5286607593	89759.9659964672
FT0078	93.0701571448067	93.0700155680053	93.0702530080175	55.1547317504883	51.3999824523926	55.8986892700195	25	10	10	5	255772.070896014	206836.699578655	213614.76255192	231644.213862665	205862.188830696	220858.874631263	242194.16960276	206884.851410038	207687.002768953	201211.614911993	202599.222363623	212233.88374337	243465.709949178	295823.938193471	294041.203902502	296098.959443673	295112.066718946	291906.126206826	234859.740200536	298028.394861615	294020.04477194	286933.892781816	291533.962192051	296560.278617378	233464.144596275
FT0079	95.0492692857238	95.0490670224105	95.0496053549475	600.4208984375	599.716674804688	601.093997955322	15	10	0	5	20287.8784751287	27203.6109691635	32102.0001805723	28151.8606483315	24551.3513007062	35194.8075157347	19581.5179201635	31505.5343340337	30789.1231773297	47512.193910294	27908.5326953927	27515.3610400558	24033.2956035621	8606.75914919842	7737.3473307678	8946.14062438905	6177.41745448858	12971.7906972955	11632.1962981448	9080.73354470031	11847.8973679607	9137.30309268972	3117.55523078889	3672.24767087746	19566.8927440544
FT0080	95.0858286998912	95.0856560775532	95.0859881238513	45.2375640869141	42.091178894043	45.8959007263184	25	10	10	5	615555.506069207	623220.373383057	653190.914694173	707637.796658018	567009.64999178	631247.738904146	716430.346506038	603750.996848425	659071.257824318	564959.088268994	343151.929351345	294524.067062854	625962.528805722	800025.939216957	865500.406208102	822784.295421332	786120.49767328	814426.979694877	686476.435452602	822170.260668901	757068.108076632	822910.831954486	790320.697556913	834927.510213003	671157.263372544
FT0081	95.0858042266004	95.085665628899	95.0859225118242	56.427547454834	54.5812454223633	57.1740951538086	22	10	7	5	191360.367655756	198806.293503873	174791.354995168	187669.210799267	216103.413017006	171509.342338166	197624.791467342	221712.380235837	175312.233284474	214726.141757546	176039.019118376	159827.559233072	177540.609242935	218883.897587024	231040.247267165	235039.114401937	191756.150144842	221300.333117641	241643.979970399	177203.081101528	223710.399727311	195428.486877454	231556.755018927	192939.397076297	243866.62762857
FT0082	96.0784741078343	96.0782971049612	96.0786444787284	529.405395507812	528.699768066406	529.83447265625	25	10	10	5	549751.767361946	577343.475321006	589167.717701014	572118.187858887	567086.052575223	592978.931897855	531508.010291436	640394.326695697	602610.335639322	726325.630353963	571181.382063023	596196.93658491	550707.10078974	499484.87714436	452134.766277099	435750.675043418	443367.684384877	439093.931264124	526900.094596613	434491.971616515	446729.200567517	440064.657582824	423700.907987356	429400.097432428	508550.573042486
FT0083	96.0808812793822	96.0807963998036	96.0809763949655	135.638885498047	132.806930541992	136.875213623047	15	10	0	5	469575.480556774	853894.102540325	712428.330748945	868952.109899752	798898.402406735	944525.937534315	452980.421103881	967057.174011065	942149.52121379	1013291.44630051	774698.101084439	761614.89327045	458934.757809868	780.972566999947	2283.95311900557	443.29317232572	1038.0105283244	1253.71689840203	435525.725465834	1554.61412786629	314.767137878546	705.165670524817	993.578648362309	NA	400953.881074665
FT0084	96.0884983700651	96.0879097666664	96.0888937878739	44.6061363220215	42.0930290222168	45.8907089233398	18	6	7	5	37039.1979850872	30025.9656201489	26438.1161294619	36299.4216419955	26780.8337560925	39855.2071931047	42398.333480293	37460.6508514262	27871.1141364031	23038.9875046911	33913.7865521204	20770.180403227	55043.4281157071	51821.2716090947	50749.4517228573	53046.504408577	56058.4056362843	34640.0267842691	53439.5782048982	58638.9133174402	31144.8006275645	32845.5592633691	56613.0053654303	50647.9484446851	45840.6439392396
FT0085	97.0281354239624	97.027980508936	97.0284613811171	523.620880126953	523.019348144531	524.2529296875	12	10	0	2	13829.8998203088	21981.6022164072	26522.9771921039	20124.2673097551	31573.0849554728	23296.7737305816	17651.4177141921	43857.7640357728	30563.512057825	38481.4925056628	37293.7586016614	34252.4635048228	10838.3124293685	305.362561035156	108.40805920586	70.3648564625531	157.640260937624	288.939469746407	12793.841960351	69.4606245586818	182.704326186329	55.7013909835368	92.9473731948063	NA	15791.1742055804
FT0086	97.0283221399308	97.0279496648932	97.0286564524843	679.918762207031	678.9658203125	682.186401367188	10	10	0	0	11392.8865190148	30195.6841267072	79538.4500885662	47256.0144166751	60992.5327508524	52528.3341771386	11768.1574900982	69934.2762182156	49029.6474203637	53984.9490864078	56689.1716018848	192298.220983464	12276.2436795031	1784.58890288447	245.624883734474	195.686252314793	344.982739493251	373.438262581629	17466.7457641849	306.168857112135	NA	189.901606289572	349.429283763003	259.544554065261	16323.056927223
FT0087	97.0833118297354	97.0831653400664	97.0837135182939	135.910263061523	132.806930541992	136.883651733398	15	10	0	5	25336.9860999907	50032.6216717288	41345.7840976813	55823.6760215694	48254.503407093	50364.8476337129	24968.9781209501	55702.0580535661	68155.9206295013	64720.3957673907	48873.5059826388	49816.2912990131	20900.4431967263	212.303725775331	91.06371409954	83.0364375578239	NA	NA	24383.0741851637	NA	NA	92.1779252886772	173.04000034444	NA	22745.4804288906
FT0088	97.1013124048715	97.1011177729999	97.1014360569856	43.3529663085938	42.091178894043	43.9967956542969	25	10	10	5	264650.333788906	199379.774393352	257866.243468479	232128.502429032	195826.414871124	185235.820453552	215433.651229457	187728.042053493	206507.201699073	173582.482893639	269221.142608083	192471.889371533	208607.299471331	258509.361413411	252138.952221446	271450.814841827	250648.96091617	252284.505200021	254619.771126289	253719.492339048	352684.351465559	303517.66927592	150967.132358538	132367.01555531	216309.768814258
FT0089	98.0602426429778	98.0600495616393	98.0604943634538	61.9251937866211	61.0447387695312	62.7762145996094	25	10	10	5	181836.185011224	219779.66242564	178723.135378789	258791.388830682	237819.795440147	268490.507839341	186966.5425701	254799.900956291	206462.359079819	219391.569131743	250843.629838313	203478.054853254	189854.993271232	104727.489589319	110326.953064024	119584.239741442	101227.272764353	88271.8910855189	183189.449748283	120948.434770351	100105.081286761	103831.499642736	105330.678350488	118904.943717403	186305.910264615
FT0090	98.0601036807376	98.0599030018313	98.0604219791868	80.04345703125	79.3559951782227	81.5835266113281	23	8	10	5	90093.8316850658	87816.0429888855	101162.490117743	102861.098515277	93308.6363399494	87402.4916616827	87175.3437371078	118260.068644993	90312.6879996937	96952.2687037137	107838.368529014	96640.2993420139	86583.3006685786	75172.4304683888	103811.600442441	81449.3778243639	80203.3524374198	78207.5272571342	85103.4879812389	72998.6891486971	76639.8399157933	80688.7714790919	86714.9190280028	80243.4774755529	90264.0401577978
FT0091	98.0601004519264	98.0599011311513	98.0602713976675	470.233856201172	469.326171875	472.205108642578	15	10	0	5	368575.912792166	1353260.05524179	1121428.590592	1489073.98830043	1359609.14632269	1363372.42406038	363445.036609905	1325584.34451263	1457281.97493518	1180215.8722934	1333685.99781648	1297386.86487718	276031.826403877	558.521462333925	304.274908795953	308.813206508756	890.788256570697	582.261294299003	363429.253531354	329.164088640249	267.427502423525	695.284593291581	666.507012065613	815.477795963486	349996.857376402
FT0092	98.0599301285743	98.059614854729	98.0601935591898	523.62548828125	523.019348144531	523.660339355469	13	8	0	5	61805.178350769	66128.7398640951	103327.647812814	89593.2321280399	114026.515157521	59099.2736373901	65514.0776903927	163530.900876128	110492.738737597	140784.180956051	132837.296851635	120896.54551464	64931.114764635	161.294498131673	112.070245741867	554.078821355477	223.95709347399	165.156598806381	60674.4465063699	370.779966338538	21.5771560668945	NA	268.858253595419	32.638706977712	57000.7011002268
FT0093	98.0598256589954	98.0596475073015	98.0600380940801	309.810150146484	309.180969238281	310.709564208984	12	7	0	5	41723.8713352382	117298.068235321	56452.0245577357	39189.8627137033	45853.0893027068	94234.1682156548	35173.6166950586	93440.1483570323	103597.925236253	143425.051857262	93927.3363178689	71230.226627002	40083.565876903	NA	121.085173715692	440.826594934784	91.0544305842923	115.489223081793	36095.2063825185	92.8491950795869	616.958132842083	NA	289.142559121545	NA	37017.1653565249
FT0094	98.0963664001232	98.0962396757778	98.096522143137	503.203674316406	501.954559326172	505.731903076172	25	10	10	5	331273.267132401	270525.761875238	299983.711308572	269647.217625581	256365.718542022	258553.798927656	349836.32960167	192136.17600759	265521.774095659	103445.150370481	192817.71900326	282424.329078453	346148.458338477	559313.505689413	488133.585583518	295800.798827117	487324.939555748	530318.759354083	348363.690094667	511955.07978634	513693.926463186	309626.225655868	387479.337029586	334669.414261317	346653.240888554
FT0095	98.0966859808299	98.096496039961	98.096865592512	92.308479309082	91.6769866943359	93.5174179077148	15	6	4	5	66153.8901557561	97796.707081703	77969.7109679635	89471.4010859297	46106.1771153446	82888.4976748397	68695.5582228452	52183.6272319807	78436.4813125622	36576.1204036268	32278.8885098589	73289.6878644608	72724.8365857875	55719.6951525601	62355.895195921	39063.5847593328	57741.6568790262	29680.0603387906	73574.6979367087	46052.256931141	67791.4284234331	35020.55775669	50304.8731391705	36760.2048850805	68797.3168262227
FT0096	98.984114098626	98.9839933980361	98.9842245367587	396.665008544922	393.523345947266	397.29443359375	25	10	10	5	472305.305389464	560534.721979812	501302.406714594	494001.677768156	489522.928327103	486954.778743228	505526.514219361	453183.693384774	456251.202902883	425157.443910241	528963.666920463	474231.441129092	526040.064816798	489236.071109772	520319.741994581	551590.086031333	524869.830882549	519128.869508338	489375.930428579	532818.957936939	524366.531744205	491149.959141493	503511.881771162	492820.207961828	488704.310222296
FT0097	98.9841953136171	98.9840278753164	98.9843547455384	418.86376953125	413.979064941406	420.122009277344	25	10	10	5	927587.672237839	443544.844765522	642672.328983561	490721.03949181	570327.523220441	890549.686319467	778829.467226728	585429.869412482	588943.656554103	488692.632809579	554349.869057536	629031.73240171	606938.415682353	580995.593874492	525929.45684929	924316.48515187	570485.165135199	538604.933504909	615021.475158511	721559.232493341	553120.938722085	567243.06640258	528940.430892706	554497.874524124	620061.376363859
FT0098	99.0443078672921	99.0441491229539	99.0444007229303	52.0106315612793	45.2626571655273	52.6328201293945	17	10	0	5	204856.951361683	232241.139325544	388119.116662799	258528.375862146	1571129.74395919	342077.16128919	275282.28245286	175219.891332575	208829.216181193	242392.192446301	317224.394431701	209264.161184896	286687.86665344	36978.3314198256	35864.0582234067	38508.0172371378	24198.3693842198	30426.1915676217	212977.064173538	39222.7180800077	39730.9588529766	46902.8867266445	24870.5987785694	39631.177778675	282159.744304538
FT0099	99.044229824191	99.0438392215495	99.0445137969805	115.905420780182	113.948600769043	116.776016235352	14	9	0	5	118228.318675125	67155.5580546381	596317.659854597	91668.1162541532	711347.490735948	131763.100693654	121951.32163533	17766.8944776404	77080.87469322	79573.0917458867	127535.825435137	88360.2963817431	124357.782894031	3654.17153277155	4009.20454952982	1795.39712077929	2153.28496360403	2508.02955019586	113547.652761636	2626.30320226459	4113.71236830747	1820.25377590179	3598.43861589692	NA	128094.404946818
FT0100	99.0806074246799	99.0805346512244	99.0807520476079	48.3779990673065	46.495433807373	56.4908752441406	25	9	10	5	376698.652480806	199496.174933196	345577.855358279	356850.440189478	202778.057085358	200244.269937011	368129.761798588	349950.123144601	337010.084408842	331207.764647714	374312.360039574	288148.734535244	375793.615334142	409041.573293549	408173.804861813	412490.321699483	397711.217019209	400580.892903706	366009.223571424	392051.307493723	389346.058719653	335213.242676932	401814.220589708	263705.05909066	272879.562982959
FT0101	100.075909336102	100.075701801132	100.076164432213	61.959400177002	61.4324493408203	62.8072357177734	25	10	10	5	535663.719919173	461990.651622452	277662.455828764	451598.920142703	366424.924517704	452162.060842979	572427.662293163	423843.321128403	425673.942872048	354148.30848169	365484.118751081	393631.788480382	539882.09988759	713511.484035954	747125.673389989	826593.64519765	789453.867539603	622082.95876083	476022.674026917	747335.920513087	705397.584531841	840289.914955822	754882.490090107	796440.089246711	523820.139507885
FT0102	100.075705266589	100.075464340806	100.075872639768	616.036193847656	615.025634765625	617.045288085938	15	10	0	5	29621.1544917958	62734.3247800693	59112.5637492103	71244.4575142793	61961.4338018931	75368.2579120185	30731.6714211367	64164.3914379179	86556.7643985694	92775.4473655671	54767.8040014207	56416.5183228751	29896.0093727442	5973.27576354146	3906.02958768606	2528.56929421425	1966.04037392139	4678.238204211	27767.4123144629	1640.17206382751	3940.35512503982	4539.59146359563	2975.1360539794	3766.4393569231	29089.6152555943
FT0103	100.075778151683	100.075670769923	100.075928469239	144.036918640137	138.252227783203	145.651458740234	14	10	0	4	276013.03277262	291139.064643558	253425.414298109	367682.543318292	381173.291601764	417938.303835398	231273.276364099	287825.476815328	370191.591680245	280044.28363865	281668.951301804	301678.312763706	262337.790503209	172440.554037644	192254.613284854	164909.727444208	191000.496012036	183300.498336515	168405.716751457	195973.49175993	202518.852951659	173511.001445246	181950.179900708	184900.828122772	178586.175989967
FT0104	100.112022604313	100.111604680771	100.112385832904	330.89013671875	330.264129638672	330.931304931641	15	10	0	5	32560.1631971709	59299.4540873456	58348.7164853914	59206.4524291549	60145.0740689498	61902.4657845218	32783.562872609	61662.7210798301	62670.6959145344	62187.7515902714	63163.8238188365	55360.8784182742	31577.8163458183	3235.64597014834	1941.9163120389	1096.748295576	1406.10928989636	2388.2613306269	28477.7483022586	499.189792069296	1791.83080551277	944.812869209175	1698.64620868613	492.48731623916	31333.0261237764
FT0105	101.059816021728	101.05964938057	101.060083801304	597.162628173828	596.506591796875	597.593383789062	16	10	1	5	243061.046296274	525026.295746075	469952.762643248	479179.107752623	460262.785425074	503812.796699703	240083.867663157	435142.193737499	504563.580894955	450857.376314281	424185.371399224	419250.876626629	230259.343524521	21060.6657409668	2069.39336191863	2958.32683291286	NA	3285.88737436334	225825.835908595	1731.54565745195	2845.21703613599	NA	997.170300015381	NA	223630.544846803
FT0106	101.059794042803	101.059656314231	101.059965184214	523.62646484375	523.019348144531	524.253845214844	15	10	0	5	532188.987263815	629899.01053484	797899.497019803	655816.126575934	908844.610988409	675970.311364658	508224.433361263	1293835.13398945	925694.361672387	1112271.30854029	1081997.6657607	1018755.46377045	489039.088214175	NA	978.14464226636	407.345761320808	839.715685020794	410.108770314385	532227.995203713	NA	1786.73300634731	1644.7362403978	842.113643093543	NA	485003.534494436
FT0107	101.059553151442	101.05937058957	101.059873242223	295.501495361328	294.3818359375	296.268585205078	15	10	0	5	83054.5457637253	155529.567038347	113015.333262109	114245.41503742	102250.126434576	157747.609283605	96745.0120029334	157192.138638695	163697.206244064	138269.488820639	144346.005997472	107257.501395828	95355.1019419605	97.7777323372928	84.0199360932534	185.716869330699	343.148441093708	NA	85153.0338215324	NA	637.540930262456	365.548242827245	372.97218839253	NA	74341.3171928376
FT0108	101.059874283079	101.059709833989	101.060010797428	49.6334228515625	43.9804840087891	51.4416923522949	15	10	1	4	183561.297879266	263073.985252059	262770.789009109	270376.453896067	475543.481253348	485898.0601355	252899.956582698	467412.102465499	393246.62626683	285117.312540114	570078.563390877	361347.095043934	342163.432211728	43580.1881229478	36206.4840608648	37396.9001419818	36789.1542752917	39816.6544649053	339609.128185641	41592.0214119769	44295.9449351717	38467.1041021871	60068.4695242689	37969.8933790866	178607.931834788
FT0109	101.059789732863	101.0593046038	101.059902731696	235.999885559082	234.684539794922	236.922821044922	14	10	0	4	33103.801921553	98533.7745694976	77902.1630619513	86436.824758932	71952.1896769479	99199.858029725	37809.5135078253	105780.910773012	104550.849105673	115775.883184299	73103.5335102285	82694.8262508208	28525.8168847308	NA	140.746423114664	NA	NA	NA	42650.5340335948	355.219901042458	258.608866438802	NA	168.335269497521	813.450738446188	42635.5055950489
FT0110	101.059944017955	101.059838090737	101.060122631757	141.305114746094	137.943603515625	142.470947265625	15	10	0	5	126342.93653274	250485.775039061	260078.12357168	262237.441101482	255569.760462079	270762.695129553	130067.91741902	300383.203652108	325939.628626186	273357.517342904	215670.377982209	275733.397705087	128993.001002599	395.931064114684	1951.86782947041	2097.32008972222	1556.73321260725	NA	121245.223172666	NA	1482.10448108968	2178.94171880186	622.034252285957	856.371869812409	100616.4782067
FT0111	101.059868170369	101.059742333725	101.060018209188	88.6785957813263	83.0362548828125	96.0370941162109	16	10	0	5	348539.140190423	180726.659506255	454196.316910308	141686.24088848	125936.218778612	155669.965047335	98144.7007676798	212666.271270765	159772.802650016	229768.871537722	149704.503577234	132289.166558522	95293.1821603104	858.83083060151	1783.39442685922	1979.97711508092	843.875739536248	NA	89261.2153067874	NA	942.716382015613	731.100966610713	1029.59357273171	NA	87183.5497738549
FT0112	101.059761236258	101.05927714259	101.060015329733	277.698282241821	276.743072509766	278.183288574219	12	10	0	2	19981.6453210061	61882.8850279748	45255.2234321237	43269.4221958052	39534.4223896265	73007.13102913	28828.6388236826	74877.7936887071	64387.8343870165	74572.9029939223	52421.139958268	51973.921480994	21422.2079307796	NA	762.126318097792	507.25158072263	1147.45054624975	436.374331766909	23166.691957706	NA	617.796097613871	NA	1521.15506011315	378.058190189979	17551.2442073497
FT0113	101.059938388442	101.059734833305	101.060004384397	197.702621459961	192.363250732422	198.814147949219	15	10	0	5	355834.24512947	675926.142230792	559578.260379048	712529.879151309	585640.626584781	1002413.76159688	328042.938842196	810865.756592326	972797.713988506	906612.374643158	499234.945105275	685565.015529404	317499.690809377	408.64090674296	530.218068683893	NA	577.623165872947	119.99877368259	362889.169473032	719.467311652671	NA	467.020592509636	575.509559940015	651.512840975449	335102.819115552
FT0114	101.078494619756	101.078170453076	101.078875488151	62.0046844482422	61.9160614013672	62.8072357177734	16	4	10	2	26369.6669335011	20923.0496185087	17770.6173549822	19456.7285685707	10754.6944919114	13761.3999316835	28074.922068308	19485.2841861707	18030.4804622959	NA	4921.09562014136	17585.4233008269	21002.6061010643	42623.5970109226	38322.4253296293	48608.0831050687	37609.7742657896	33212.0854326464	22217.3212886701	43421.0203533224	38270.1322762768	45519.6857831217	47748.0506490325	54188.9177469774	27837.4615352023
FT0115	102.05512459302	102.054671006148	102.055536959082	79.4013214111328	79.1667327880859	79.8686828613281	14	10	0	4	21224.7862232585	41277.7278221524	39624.5737021638	35737.8230291186	26559.9945496395	38141.9241598775	21620.2577560125	41438.799483818	42713.4854533879	39487.4981998559	35443.4221511738	42552.0531644672	21018.7365102254	1067.90153181432	1725.81765766705	972.730894676456	732.076964504435	696.517541060038	20372.6358106093	1476.59631446603	1335.79445057422	1570.51182930761	3230.38009921155	1527.1879219522	19299.4568293914
FT0116	102.060435046806	102.054672111291	102.062141566827	524.290161132812	523.028991699219	526.34326171875	22	10	7	5	26385.0130997691	34537.0770034233	45386.4385910663	40106.9631830743	61125.8159196262	31700.3241799995	40366.6144666706	73133.9444207295	48494.0144638514	55334.3909435928	61113.4781591632	51047.8909473236	27687.0245991527	18888.4256629273	16891.3603365272	14789.407634077	23004.8767929291	830.192352074843	43979.7958157584	17036.4296667061	303.401961036026	187.378328763235	14562.0245102886	15552.4423910305	24246.8437626958
FT0117	102.062965190713	102.062259995601	102.063492277532	596.976409912109	596.122314453125	597.589660644531	10	10	0	0	10626.7644593239	25201.5293530481	22952.4254646152	23433.2242079359	19659.547148779	23445.2089470625	2600.20273933411	17901.1440920234	22092.814084366	20368.1606747955	22383.7058099918	22283.9945197105	8840.36926774979	762.576669871807	NA	210.936673295498	NA	NA	10658.6637569427	NA	461.511404490471	228.891680365801	NA	222.971412229538	6962.23101263046
FT0118	102.063166957143	102.06296168871	102.064125842655	197.265510559082	193.049407958984	198.962631225586	10	10	0	0	7664.38999723271	19876.9299344253	22723.3048071949	22070.7919657137	16405.8118771669	33907.8183373369	5655.21644820397	30374.9175234848	33598.1438105553	28803.000191859	20330.0828369521	19627.1307764458	7439.63737349833	169.640354963369	NA	NA	130.440604004388	NA	4486.27100080252	49.7989195797709	58.9779942830404	12.2551676432292	NA	NA	7263.08748663217
FT0119	102.091434156658	102.091324248267	102.091554764969	628.320983886719	626.4580078125	629.571411132812	25	10	10	5	744384.669396076	1221770.62891273	1129623.250674	1246283.32493149	1192823.48227075	1403421.58728612	747574.328037848	1330627.30087483	1487220.4937803	1666804.52445737	1033171.6965863	1102185.42238708	736062.746860431	359834.637247963	209092.583107642	182580.613783059	179244.377762202	200361.72282135	701686.678649537	196140.175621212	241511.407415718	173751.516632494	180321.785102475	187324.026934979	698648.101854794
FT0120	102.091330525161	102.091187577331	102.091465854917	275.961898803711	275.182037353516	276.917846679688	16	10	1	5	106390.65905428	186986.293920083	189947.663820033	203819.759462436	181674.498277036	203132.464226702	102505.101646429	226228.402892527	208047.390264273	221938.317221838	185049.238497081	185108.086274083	102832.132081354	17677.0098006539	4744.66964830955	6961.21871282098	6740.66561495761	6401.87432849407	101748.618195659	5165.85848963261	8306.20350349011	4952.84429472188	5734.35226661836	5538.87167243039	98848.9417276531
FT0121	102.091488223554	102.091018527019	102.091873457959	144.42626953125	141.471282958984	146.287902832031	13	10	0	3	16247.3626302928	49151.5540547931	47974.5259368698	45605.9248925437	63178.7254375608	49858.0779203887	22738.828318114	49061.7984723446	49727.8112553041	60519.0350125599	54959.2589026492	53044.9416037312	28140.6794170558	2335.49113331506	3772.48906977733	3902.04356971935	3717.28373733785	NA	19688.8392664888	1710.12767085626	4151.8837208275	3701.32182416463	5486.66479842993	4890.70898674171	15592.2590646004
FT0122	103.039225887523	103.038885446466	103.039395392742	628.320980072021	626.4580078125	629.571411132812	25	10	10	5	3098398.32427191	5080443.76684339	4588731.29005204	5437181.27169935	5128948.85468599	5560037.48789779	3124780.58144613	5383332.47591936	6108454.79503292	6867309.08251066	4422847.39939503	4527627.6955016	2991383.26880842	1427348.72764238	787945.067507403	730961.360370024	698648.737326567	759724.593798094	2921267.87036443	800277.653165296	974957.618123165	711327.870758655	716363.162842956	763833.317177918	2889580.1839931
FT0123	103.039001018678	103.038791570711	103.039228861753	504.460205078125	501.305969238281	507.482055664062	31	10	10	5	1349875.58846366	2309370.10542263	2090457.06709264	2368346.07100013	2133425.13113307	2418278.89849928	1393236.56969633	1892823.82431743	2515990.22854859	2372549.10359166	2051865.50171547	2043982.59782057	1425906.34232256	458604.810780585	628347.541665711	430693.243418634	382161.861000017	375315.642604977	1445336.90276738	596441.378638148	406513.773207366	688274.807774747	636085.673873689	444380.29447233	1461121.51064603
FT0124	103.054338429933	103.05415874023	103.054510952207	543.387939453125	542.423278808594	544.529357910156	25	10	10	5	577617.810619265	641249.988300153	685074.303365466	660208.09887934	603640.129447382	668970.499547616	590636.575663755	670218.325984644	673256.167197414	762958.303758245	616671.779646385	616033.099366321	580576.290910676	388683.749637157	369836.561833826	491531.609473411	402700.510340166	396854.909004125	558401.508547202	354017.55834632	397935.373868229	449464.535767812	451489.134192526	445171.867183968	553061.567237279
FT0125	103.054336363386	103.053900406164	103.054574793276	49.6334228515625	43.3493537902832	49.7258567810059	27	10	10	4	113164.128304993	112484.073243245	140930.144934906	111594.965820383	110001.011253716	184110.392506653	124903.919503666	112006.729822415	103526.219161157	122405.580006992	94951.663466979	94423.5292008407	109108.864157079	140423.667113691	218341.986029224	143026.233329949	131849.877762347	149749.630645514	114091.844450258	181460.633121276	123810.155321695	141606.788439624	134364.082630208	225129.388591477	90529.1828906261
FT0126	103.094129852073	103.093834781802	103.0946568128	627.085968017578	625.841491699219	628.956787109375	16	10	1	5	40875.3146890957	67728.3891738126	60133.4797394547	69828.4566320823	70673.6660709108	73083.2506705414	39622.5919553675	75328.9030365875	74852.4678643926	91511.3134145737	56275.6861463304	59656.4323284071	37660.141672194	16023.6280473481	7892.41884671059	4064.11782732391	4862.66604885397	5110.03476480809	37088.7277992368	9392.96688767792	4965.24100401377	2266.72327531129	6413.09557793993	5821.81752837801	37823.7911721021
FT0127	104.042324688532	104.041966048246	104.042571970435	628.316650390625	626.4580078125	629.571411132812	25	10	10	5	113096.059844242	187312.358523843	167801.153922379	183153.459179101	182551.147286296	206891.670692116	109997.699745607	201851.345608458	219148.326601634	262914.56419755	155316.55847142	173501.43148765	112787.751154974	54729.4584022733	33371.6841222854	32388.8485225243	25529.4420336932	28245.2988158679	108261.009259402	31199.1432203973	37169.8659462389	29251.1128713563	23915.7999278605	28339.6955673148	104609.163830057
FT0128	104.057496383669	104.057324135445	104.057785776547	543.408752441406	542.423278808594	544.532409667969	25	10	10	5	50932.7328521439	51935.9270906584	55264.8024852388	52151.1234554919	49198.8416970614	54158.4553318945	47145.4782076478	55855.6673677731	54977.0540783859	64628.3748480398	50456.6021380402	50025.710678625	48860.5124647915	33115.6344324946	27808.2986378918	40298.3943217958	32472.1496722599	33160.6656928462	46528.4100140191	30456.6864148206	29657.3493655026	32588.1979528069	35829.257168018	37247.7219413817	49352.0098468289
FT0129	104.107017973742	104.106902769213	104.107147494427	458.206176757812	456.726013183594	459.095489501953	25	10	10	5	1329687.18496365	1625365.44266087	1650783.42702193	1575754.82479225	1321729.94375271	1604089.60215027	1398265.77887321	1358038.12333225	1503232.80561924	1358744.69361016	1531486.83918076	1582917.7605033	1426310.69480225	1406353.99362525	1307742.4961084	1398854.19709612	1330475.7541969	1395979.81670114	1388484.15606068	1394475.41668656	1435538.85810052	1364427.52054157	1365292.54506645	1387929.38385137	1456097.9090434
FT0130	104.107142223142	104.106792899512	104.10729796379	300.093963623047	299.666137695312	300.712982177734	24	9	10	5	1657955.97659547	164984.470311441	176889.01585254	148955.856420421	146530.878261345	147314.91636419	1651563.65021243	170739.113864983	112325.673117554	43920.9301018994	184936.091436779	155921.60968379	1683097.67368727	3236420.11386275	3015633.3491982	3250965.93109834	3155553.81045041	3326505.7080155	1546754.28392711	3291263.92269505	3283044.10740634	3176018.74163793	3082393.82133771	3236689.93697458	1563985.96799642
FT0131	104.107107520538	104.106952567563	104.10737546001	676.32763671875	674.380554199219	677.837890625	25	10	10	5	43048.2846783503	163478.987479303	425518.133549807	179904.391132891	288292.132708356	220971.017737873	46209.8768771693	300571.117985342	189718.678013728	241881.312837582	218144.093685253	1313036.91077843	47583.0690189125	129316.151521492	24788.1156400032	18384.5307077574	18190.5764924269	28315.7454021834	48380.7447014004	24912.1208354458	42156.8901575605	21883.5889093011	20466.3436198091	27605.3528705612	50071.6733894746
FT0132	104.10759307657	104.107472843167	104.107752622472	417.122787475586	412.100494384766	420.749176025391	26	10	10	5	12984311.0165524	12316635.4391023	12933423.0268099	13050101.1216954	13414851.4866318	12785771.3345027	13315638.5965546	12545858.3410616	12865213.8646173	12294602.5418881	13711835.9122631	13230138.9372897	13076051.5912843	13168912.4960854	14305076.7121482	13449024.237442	12870233.8291029	13683278.330792	13269507.929657	14193519.7854448	13346718.2014511	13456366.709528	13250424.5985253	12985593.6924684	12817569.014068
FT0133	104.106922496156	104.106773830029	104.107062162193	478.348052978516	477.718992233276	479.33251953125	20	5	10	5	369709.041365415	359911.297132876	325685.020899582	283669.015736532	340185.469995737	253292.345680904	402461.722737551	263892.59423604	315277.766914845	268088.356445991	291047.004121867	297966.248812303	386896.680839743	207512.861843258	181869.871761615	211483.0294054	221103.832740074	202178.287406825	354637.698141982	195632.729180455	188490.746040855	235084.274891659	226003.962173313	187020.274828833	353717.706165447
FT0134	104.107358328656	104.107216618834	104.107501814574	430.655700683594	430.022827148438	430.728820800781	19	10	5	4	1608976.67510897	1617661.79855436	2096155.52594268	2093457.33291341	2253562.76284933	1760614.0883532	1538260.4297477	1719481.91250139	1486067.5915128	1388977.10288286	2158890.42156458	1574687.60044187	1868595.46796923	2095789.53174877	2342107.81318283	2185622.49032021	2853952.84467901	2198858.83302542	1580282.92420329	1091298.10319402	2132615.0072726	1462356.94656563	2057613.55485034	1645534.03757477	1814919.5884189
FT0135	104.10706201512	104.106944643722	104.107174816177	591.800842285156	590.653930664062	592.226501464844	15	10	0	5	118942.417021861	216123.606702502	358722.947215623	242721.711824078	219654.734129906	243015.844541699	202944.93068296	231814.724006397	234887.246076018	207841.097006844	211478.321055816	239377.8781612	133192.002358586	20449.5207977792	13597.293190085	17234.5308546837	16751.418342193	19714.0843508144	143696.950757806	18199.252837648	32509.1859526359	14549.6419851597	31099.4953674575	11206.2992242475	135395.689169392
FT0136	104.162678536612	104.162418850555	104.162880264338	420.120376586914	419.491973876953	420.126770019531	20	8	7	5	28175.8655576454	22614.3459886126	26806.21870851	24892.8915829165	21240.996607407	11642.8017683029	19931.2759737968	4191.33547863364	12898.5627923161	12003.7235679318	12472.7645096183	3452.02352768183	11385.7014734745	8804.59298038483	16274.1578253503	8658.5267867744	12949.3893613606	17194.9924535431	13440.4792105069	18968.6770536192	17033.5852157706	7136.80961635709	24051.4144424088	20455.5326660456	24220.395846206
FT0137	105.043324583262	105.043197685114	105.043823593301	627.076354980469	625.841491699219	628.956787109375	11	10	0	1	9504.35105291506	24669.1225593053	23105.9596323408	20940.8820378887	21301.483855024	24795.8618615661	12483.9514599787	23893.0106098702	29550.5106273497	30577.6708339155	19931.8902271288	19228.5674865916	15181.3585451245	NA	2564.00594328841	4003.70979309082	2655.07004857063	4016.72577093045	12144.777076145	NA	2326.05069207959	1128.94776875464	1747.73855909705	956.142361164093	12078.1956175466
FT0138	105.06995825781	105.069776940258	105.0700665955	49.0418434143066	42.0867614746094	53.2559509277344	26	10	10	5	1088176.55939357	551190.972054707	1135688.17697109	1141194.90665535	330814.216431614	1086788.11151145	942757.220286136	1114810.4685659	778710.686088776	787919.291838411	1109090.63862936	1100742.79085281	1109923.65338512	1618322.0485514	1593054.77851712	623692.139630426	1175462.51946122	1532692.12606071	1095441.38959928	752272.074004875	1522258.86178242	1378346.28086724	1518197.62418061	1532812.87371295	907323.617288758
FT0139	105.110347681141	105.110152249797	105.110463459688	417.121006011963	412.723327636719	420.122741699219	26	10	10	5	637637.445347973	633795.266910681	633868.677492142	635978.771151663	657555.287143358	626468.155928789	937354.990484935	614526.848346164	636349.61687953	620895.369721701	657261.655608781	672042.692081034	625695.499703631	638730.08941263	638699.914873838	662316.741602759	656354.228500905	966651.55657813	680079.898621667	636474.540890679	640085.319384567	644455.197806699	601603.767017314	618500.810805314	586886.883913043
FT0140	105.110112832037	105.109947527735	105.110188553858	300.525238037109	299.67822265625	300.712982177734	15	0	10	5	81398.4322141457	2018.90215397399	3708.8607898551	535.951345898153	1191.55450594179	2669.65374750869	75697.9424557829	2758.66420537644	1935.58578766772	1134.76125937815	3323.60381577987	3780.32348164497	90695.7232303624	176078.923962166	173793.368668484	175174.13805803	183217.539078793	150003.138491667	69865.165117383	170786.768216232	164617.638527738	179875.663123626	173572.589036164	168235.231213675	81639.6440979093
FT0141	107.049456091306	107.048589725247	107.050556078617	543.398345947266	542.421691894531	544.521728515625	24	10	9	5	32512.2077579051	33028.040160602	32281.9756806716	36182.1113732543	34147.1378124964	33470.1118933037	24522.9903354496	42778.0871125941	33778.8840294392	38901.4072830044	33370.4538187859	24103.9125644664	31153.6648099057	23257.9429571657	15825.7429973036	25953.4438873976	20933.0360298852	22841.9721610472	27934.8328357878	14985.5018471718	23721.2484099492	24234.9419464171	26583.943676339	23950.7594276897	28993.8163882121
FT0142	107.049590785723	107.049384450991	107.049943467317	75.6209993362427	68.2271881103516	75.9440155029297	19	4	10	5	160773.748876349	133098.54511892	80421.5168140084	62035.1103429794	122205.270827346	62578.2284229334	139301.133413535	114515.029950102	61356.0702772609	71213.7411995977	67978.6063322553	66116.9158764737	149702.65863128	182075.588247057	174282.285343702	245131.513200713	172959.875829667	172778.226034474	143024.793774578	145384.491541304	182226.698163134	222499.553127105	226165.229809551	237595.013404664	137352.063043889
FT0143	107.049616648516	107.049454648594	107.049963105995	53.6119861602783	49.6245613098145	57.1903915405273	18	5	8	5	468310.183954872	190453.87093677	143164.610569465	395994.277548698	217740.849566114	225289.411148586	216228.847724777	267783.011409444	392210.045285266	410844.73564874	414032.17988347	447204.302464288	379660.662723713	533569.985734688	192390.931814098	431815.693497054	420739.723334396	539309.796450341	519497.16624048	521955.635775114	411799.865819392	410884.941475739	321486.366241603	382012.703666748	205321.810259639
FT0144	107.049591851888	107.049475804859	107.050147348136	88.1169738769531	87.4301605224609	88.8574295043945	13	0	10	3	67148.5915613996	31137.7935631135	16749.20890131	13026.5447218716	21746.9608665258	30755.1707306653	20643.6224357486	23869.8138885498	15826.7230884433	9444.30068707466	21890.1675230116	16527.0954757333	61923.5649776831	133612.83229364	114745.580353064	188895.953363307	122284.243457142	135239.148360259	81011.1480043922	150619.379925954	119814.070585496	168241.693830289	192844.37586188	128635.884091258	55377.0772325993
FT0145	107.085642929074	107.085444814594	107.085786229401	43.9893627166748	43.347785949707	45.2611961364746	24	10	9	5	472914.450445465	287677.421018148	315482.632169535	446020.392324788	409988.957560459	274254.714242546	357292.971484212	442801.091300381	279678.210872658	419139.829602689	472983.786206282	453315.892889096	322351.058246666	617175.076846796	445463.186889588	563116.504031689	532661.385216815	556389.642943224	305908.624831732	536995.626523779	381698.262706411	457553.687892443	362408.052051008	344579.645024465	333665.688960583
FT0146	107.08564272389	107.085264886199	107.085818678536	55.8449478149414	50.2723922729492	56.5842704772949	22	8	9	5	260664.915479757	203787.00096661	211051.143210799	252970.063998605	213171.841197973	211851.158915721	262302.715583118	223928.079750581	203857.743298766	168759.888777712	213524.586657192	204888.729965747	257632.27119359	272796.468827584	299267.59064443	317166.848885091	269642.448154427	314609.720836217	232935.48426653	203473.988520086	259502.916441269	649326.899676638	241322.108372707	368874.984598146	243965.761835105
FT0147	108.044828775841	108.044590826517	108.045070054848	96.0769958496094	94.7548675537109	96.6240386962891	25	10	10	5	79257.2103052773	82651.2123191821	60017.0354643753	80436.1494082485	66888.5765427444	75991.2222424429	90024.0411896305	76385.4586485028	66781.3028137068	68178.4778115526	77051.082152701	78602.3562985612	91927.6429337952	104046.297502422	102995.595159328	94971.14414613	104555.66221601	102173.643090075	84551.6814774405	101467.284617499	104333.26796699	107353.376305232	105540.074850544	91808.0493433401	87209.9185403325
FT0148	109.065026244396	109.064820717442	109.065099809449	51.4716148376465	47.1100387573242	55.1775512695312	20	3	10	4	173986.223330418	289737.84137204	295258.437705234	258818.383483921	144017.671107123	227286.669804324	173144.109798292	290254.6645444	186294.100935569	263457.790977584	234226.028985144	256385.800517528	171995.296444662	233739.166213686	159291.555888096	246143.652960447	223977.80729047	155353.067803585	184109.556278951	203960.526771475	230256.06935468	484527.30712074	223522.778172392	168834.922914495	292311.945569904
FT0149	109.101399499691	109.101226931428	109.101554153661	44.6097431182861	42.0937995910645	45.8857421875	24	10	9	5	527706.554003128	512346.409099228	637735.191028606	600564.434414923	481160.511877276	540908.404260316	583230.191232587	505189.79173682	505131.89363853	496756.511894778	591076.523485299	537027.350794959	526108.874748973	688633.605431914	350034.295928057	694791.051642791	573965.118507966	696318.785642103	588856.445020478	320063.858367711	371821.309164445	310079.828427969	685487.085364877	370223.984295777	274015.211924901
FT0150	110.035038152054	110.034509138714	110.03535443242	127.472595214844	125.755546569824	129.590545654297	11	0	10	1	15551.1144186021	6677.20214803182	3400.9759710446	4764.78285033692	4165.34626310522	4059.65347492772	13135.6513893938	6006.50647688017	7060.0338331433	1239.83348560631	7537.21764708217	3152.00297460927	11449.977999201	18953.3931950573	23775.190248586	20383.8485797626	24759.9800780343	22178.5149390806	11106.248877836	22899.8562887799	24666.7616325697	23237.7147008106	24786.7111992013	26912.0033966369	10113.2501016457
FT0151	110.060858522231	110.060558387705	110.061370221753	54.5260848999023	47.7577285766602	59.6628303527832	26	10	10	5	86943.1184237389	79776.9662328064	77899.1170460483	93859.7846360458	69558.2980393083	86947.4930791122	87919.7596623774	87501.8720647716	74166.3117576158	79272.2579993991	82650.8359188633	94796.8441946059	89266.0592104867	100921.428422358	95614.2683669413	77222.8636347223	77877.2700828072	92618.4367799391	77230.8743495929	94521.2352611879	94590.5530120113	74268.423357023	98072.9310053168	91294.4253347098	87490.7974104281
FT0152	110.060338836857	110.060177384576	110.060690225882	89.3165397644043	88.2999420166016	89.4755706787109	16	1	10	5	70591.0561654241	67026.2524087131	72434.8157292651	67035.4250494316	63645.8518366292	62115.2466861537	74726.3933566696	65387.6329533532	61285.8755602688	51916.5729072466	66718.9926632717	34435.376938276	71881.6970456997	77565.867110712	80151.4199513403	71852.473354993	74601.2247504342	73473.2730508375	74805.1430551335	70203.976970094	71719.2478703039	72193.637831941	72629.3646752019	70219.2216885183	69926.7908338811
FT0153	110.098341287527	110.097207137402	110.099175992418	56.7009925842285	56.4124755859375	57.220775604248	20	6	9	5	32310.9166025176	31245.2318809741	18792.1749269004	33491.5359955889	30454.0148026666	23555.0996708085	23250.0940218184	20763.0874422006	15000.2841546706	19061.6145925522	21062.0319476003	18513.3945492608	27249.4153205742	23891.5722716687	40093.0777046538	31920.9977433703	21563.4839082868	41151.9055536272	26395.4391384551	21521.7188397981	20120.8557303166	24201.614113219	35329.9664014787	48100.2346297097	38601.3259140101
FT0154	111.044250789395	111.044127170825	111.04441047775	71.2219977378845	70.8624725341797	71.5790405273438	15	10	0	5	202968.02924035	167131.354594938	623195.145068616	209523.784021258	1016898.57341051	215829.044143111	262405.338175684	172794.573083793	193283.775501654	222141.355024071	241005.498837087	191752.11515276	195580.990986555	9262.14099749694	21116.4338418887	11284.9883363705	7160.52950118368	14042.7128772873	192488.203321379	6323.79055759082	6043.68315449586	14512.1409194928	17877.6312839412	15422.8012037965	242904.936640733
FT0155	111.044277347679	111.044143658581	111.04438607193	52.0115852355957	50.2529373168945	53.889575958252	15	10	0	5	392130.165611349	373697.315505263	520601.141454667	418407.929883362	1095132.52947547	387871.735177059	396657.774402112	340048.573079099	421859.261819837	360065.466535277	581050.616551977	523852.143755993	526923.710031646	77245.6191364177	81157.731546367	86307.2837176636	65993.4507726274	75356.3049411267	535514.093034362	30236.7999561019	66005.8023873255	79998.3179516494	58497.300595937	81655.9919647582	388746.230854719
FT0156	111.044331835509	111.044240182324	111.044527234618	95.4869270324707	94.9208374023438	96.6240386962891	14	9	0	5	264582.998943385	182114.892107911	1197999.57892926	360668.175282395	1717223.65938727	215487.028805763	248530.04753027	90037.8084419966	195971.609159499	163766.355179266	284118.022616265	194334.394265232	216824.719157349	16125.0774282217	23446.40693817	12619.7480515104	13888.2169687033	11045.2197920918	395014.77860663	12446.7669372537	19093.1520151633	14767.0358148575	10401.0920005321	21551.2887283128	404258.875233893
FT0157	111.116941739317	111.116709134578	111.117082481855	42.0944595336914	41.4368667602539	45.853443145752	25	10	10	5	141007.849295931	119698.428049873	260508.815670031	155275.009143827	397318.190415312	127809.441908753	145623.488795999	125272.069381532	149043.757729364	276336.812568452	191544.616602052	134313.55821386	148205.358393266	108519.352428372	231466.862817324	140355.441126333	114726.481779682	107658.89878774	137910.869927418	191283.880157214	269260.24128634	147042.535491794	181486.672405868	94321.6785398964	139294.60056634
FT0158	111.117068949125	111.116146682548	111.117283115131	66.9676666259766	66.2997055053711	72.5038757324219	13	8	0	5	49764.5531492508	11500.9650189467	157910.383023657	46514.0617011627	239543.7895928	45955.6266873525	48107.0974025396	23417.4013661717	35729.4642232982	35132.1025827754	53552.0889291043	39310.7600848423	46228.7011307571	3861.5498667707	9607.72505103673	11860.8473102798	6180.57026539246	6994.88613078247	52050.6150118571	7287.97352649396	8833.89460655426	2831.85403647227	6250.41530004982	6423.41238611937	43457.1702348161
FT0159	112.052172699434	112.051843646379	112.052357984013	530.389770507812	529.3134765625	531.105895996094	25	10	10	5	109483.34760432	87697.2345786151	87673.498128379	62243.8274776004	88722.1309964877	93429.2619055063	98875.8149496708	81160.3402989171	84013.4051783436	84415.3336925322	80358.100845837	85261.9251860529	103987.50875026	159300.970555386	150220.165709107	147416.594515685	143221.890606491	143615.277701956	109582.805324759	145677.376081821	143268.330524716	145035.285684907	143718.629638972	142614.15824491	107442.84919644
FT0160	112.076030344406	112.075825223779	112.076116392542	42.7231101989746	42.0803337097168	47.7764701843262	25	10	10	5	352823.082508904	321395.115254749	338677.463789586	279245.209389203	299863.386229925	331439.160666503	351422.347951435	316466.238778129	307421.245333167	291099.815532074	286046.432529493	322804.33869086	357583.105950447	397819.349824558	410752.006412313	410974.307833745	417230.1947784	413861.854826622	325474.037467187	407384.68622624	417089.740813219	404841.915603776	408137.241136947	423773.598075015	364579.574990718
FT0161	112.076117928123	112.075894418794	112.076300495833	59.4295997619629	58.293342590332	59.7684097290039	24	10	9	5	121304.833912291	142608.651777199	96455.1731650324	105616.728468997	111940.639078571	110980.919599259	96703.1135170721	115314.962273292	112619.894419917	98792.6708455839	104583.200093693	122090.720096322	97718.9919595281	151932.9933772	137728.236006992	84607.8524753261	131117.615447009	124942.657009952	97704.7371256461	129936.462881556	134215.250502364	91019.5355311465	105703.248835196	95452.853502875	108343.59149985
FT0162	112.075874513382	112.075798523034	112.076112649068	92.3059997558594	91.9435501098633	93.4871063232422	15	10	0	5	161600.829682397	256107.238602759	218179.680452646	300133.731232122	270539.342644193	261930.816382962	149517.958295448	283061.011216681	249378.864902266	257469.029351627	252947.68790816	263625.749281837	142636.231364694	6629.93882345357	1943.67010149591	4943.19869501452	3216.76681762827	7426.82692645716	143046.433025697	5780.37297156928	5718.39356503353	4646.69482504749	6672.12674045866	6089.82623147875	166212.033035323
FT0163	112.099291285183	112.098759756901	112.099798109743	685.668823242188	684.075805664062	686.999450683594	13	10	2	1	18685.2762392484	41309.6603581496	63077.5828295052	35385.5309882218	31159.2750504613	34746.17004255	23269.2971451534	38904.6126084374	35638.4844997067	29822.5577112325	48078.6214780253	144928.58247757	17301.6991125254	134839.883196317	6938.79294087337	5358.51305607387	422.039344787598	3340.93952347682	12019.7591067723	3958.46405778612	24423.3030345406	496.594334822435	1353.54893984113	11422.9636939122	10186.8133222035
FT0164	113.107323783291	113.107080930339	113.107632039528	560.6474609375	560.086975097656	561.384704589844	15	10	0	5	63826.2246391457	159579.059358509	190238.424126582	162738.967928783	201427.895040098	111814.182285525	66931.4702660247	214811.3738738	90129.351134363	120920.661629685	151351.31903252	146727.845398252	69484.792525107	434.61758909828	1199.46536573666	889.8173887943	909.180164081468	1372.24039047147	59327.8292660695	448.654869198799	856.271465811878	382.309743099931	290.865485260094	533.969613826307	58422.5123181595
FT0165	114.066396062861	114.066045839112	114.066542292306	93.6092529296875	93.1365966796875	94.7397918701172	22	10	7	5	263968.353881492	382404.826182921	400478.388182424	428520.682852314	446584.244669974	407371.140677539	294574.948873487	476701.131959244	363599.353693709	355274.837773629	425573.154629079	492189.221666636	302725.301919714	145805.992609955	139985.491328938	2074.11960681847	114981.4847247	140086.216860356	285104.157753364	134117.976330662	119920.270769247	16063.4163440741	81793.247578583	9772.35631809326	297421.387414696
FT0166	114.06697416392	114.06685362295	114.067073389763	218.821136474609	215.162796020508	219.203460693359	25	10	10	5	7273363.78934254	8405657.28509457	6963281.01970413	6729088.80143414	6419037.4125914	9565629.13406351	7366715.00352223	7302079.45763835	7900479.25366491	7561883.0386576	6559119.77737749	7780181.64838364	7116969.41187146	5641827.37441595	5541516.50072735	5815258.64371037	6117776.10772625	5786208.85747187	6787069.52669343	5956979.57414743	5677816.38743994	5647394.39768508	5698639.69151792	6178631.11891377	6719322.32576761
FT0167	114.066024203985	114.065755171161	114.066334236688	301.155090332031	300.963134765625	301.786865234375	21	10	7	4	67653.809970411	64897.3464018355	91653.8562306956	88056.7322092708	107544.671471696	89333.0350329411	67806.4737614463	98734.014432073	85946.710204496	62938.3463054402	81534.6178842904	95155.8397073363	75114.4319855743	62586.4507918222	54850.4360317625	48279.3331791647	53274.1347289578	43979.2847657344	66301.2967090937	64444.2197063619	48188.6045702205	60702.888692539	35643.0572510747	52365.3980778903	70508.1461872362
FT0168	114.066211687056	114.065858992489	114.066356317823	104.245807647705	103.61791229248	105.36506652832	14	10	1	3	223214.087657911	249582.210666686	304816.635492276	313435.876756945	337892.725719916	314635.533283868	139157.260695577	358120.550211866	262679.805430826	253663.280729337	325400.850642464	362757.437074007	234553.225323939	49512.9362112611	41488.1428900276	20627.6841537103	25784.3844874978	69458.7038229704	176665.380913496	49744.8215711798	26679.6876734734	8263.04997092485	59227.5509618071	24249.8354445755	179995.68218809
FT0169	114.091589990373	114.091352159674	114.091897220354	56.4074548482895	54.5266151428223	56.5842704772949	22	10	7	5	101791.229533535	124797.114496922	88078.5109789254	124555.309596525	72380.9000450332	122711.810119953	99175.1093630104	91580.0012587082	115979.692888912	66180.0979455548	75626.7903597036	86143.9902953058	94821.079025544	76302.8423548621	99192.4790745719	117040.569253701	104577.05763381	60283.9572465845	103404.426881544	79109.1803410748	83523.3341805105	115350.082747425	155682.866885607	122418.890324968	93021.3129708161
FT0170	115.039011188382	115.037593650561	115.039616633742	115.905838012695	113.948600769043	116.847389221191	15	10	0	5	75669.6533125582	33067.9463489796	415543.477533505	45753.5718301157	438983.55662541	73401.7143173929	73723.3051463321	16844.8203128483	38141.0884352261	40175.1805913386	56869.5563630884	44565.2654125295	75474.7282880824	1188.11770446937	646.500334211625	253.145360666412	1033.94508210942	1090.85679482482	70358.5833641319	NA	587.876840360463	1262.36862120498	1399.28527368063	1325.62035441119	71653.8719601929
FT0171	115.038712667735	115.038076654303	115.03956679735	95.4555702209473	95.320426940918	96.0768508911133	10	5	0	5	42655.8028273657	26196.0375702503	66770.888199996	30368.9992939064	304346.451045842	15195.9897678557	51693.4620704711	6719.9025005037	32995.4615207294	33001.8048694104	49729.5664322383	32597.3433051544	45851.6202159194	1805.48939139503	2839.4880624368	646.112339719688	622.269605172552	1390.57025082046	43897.0977834519	427.128844121807	1413.59492914974	927.780397931748	964.43822059695	1109.78490154741	44297.7144154223
FT0172	115.054390379671	115.05407267386	115.054562988478	43.3515853881836	42.0803337097168	43.3704147338867	25	10	10	5	1151452.16362334	998174.190483507	1028206.79947041	998628.385529203	957941.282529986	987540.301320531	1181811.57590939	946462.899569768	908924.468573112	975861.808012485	943773.862206506	924246.972719347	1184185.32270005	1416697.74047851	1282301.51558377	1367699.62567296	1346693.59390125	1230672.41103993	979521.805793268	1217337.21973048	1271980.39711449	1296149.20870239	1200832.39259641	1275146.69868948	991864.017098787
FT0173	115.054263044968	115.054089995466	115.054471008149	548.373012542725	547.438049316406	548.899291992188	25	10	10	5	100656.104632303	114016.235819608	118881.578138173	117419.217838329	110133.987006817	110649.930795655	101889.421232687	117930.775630057	116050.244635635	127392.1039963	109886.183701309	105314.011277519	101043.210842265	79548.2232396603	77044.6358275872	81048.2142248843	77183.5946606286	72904.3438956141	98210.1347881326	75635.4979325831	76226.973928269	80262.7807583008	80504.0747190439	78455.1552035423	94642.2260820214
FT0174	115.053949553813	115.053593807476	115.054387906739	55.192663192749	54.5082321166992	57.1740951538086	24	9	10	5	512893.851396026	472108.387776769	422285.764502098	474756.160745344	264875.602819527	522601.165984749	506704.572261538	476884.005772191	468435.134741032	494259.406502575	296095.93785587	461736.523348431	491764.358851848	367123.20275085	512965.789584945	384536.602293134	508888.331057123	482327.769038754	448551.802927413	451686.116710259	391736.968854424	483168.322685238	451449.235449204	337382.638277069	427208.76791954
FT0175	115.054316347269	115.05393197638	115.054565862938	84.275218963623	81.1118011474609	84.8034515380859	22	7	10	5	140053.725609802	101648.99025883	193674.918782743	130569.786685482	98376.6026694264	196243.679376639	116555.130627606	124024.055830402	187593.822210192	146079.237473309	120277.087943181	197067.656063821	135118.290758505	183321.376096706	185217.762473061	181449.980696715	130020.158538669	156437.348705252	144056.047615936	166706.188362074	124200.705308318	182827.80323457	150667.597097311	161610.73897936	145761.695025712
FT0176	115.054098157044	115.053469209499	115.054533944549	370.231857299805	369.917541503906	370.639556884766	14	0	10	4	34822.4272712041	32671.2532528491	39414.4049428742	42575.8651746066	35525.3977228689	29171.3957310831	30872.1870920771	27348.106690969	28915.669352689	28105.146021416	37981.023369413	33682.5245316797	37736.2016655952	32942.0921542961	34240.7292439273	33374.6936581169	31723.0516889831	23854.4474485392	34690.5308976827	36864.4858316463	31329.2362937904	25566.1755138226	35950.3869311238	25749.6801728569	37130.3401003722
FT0177	115.054323802918	115.05424926465	115.054493934162	141.882102966309	139.705291748047	143.106826782227	14	9	0	5	159791.553422213	339892.3648846	303596.811416672	267168.247631751	273187.700051665	296398.627086571	193844.27899005	270230.513894826	272712.404089164	285804.322096522	248314.868660837	184577.300155298	183192.432674132	27346.3833348883	22222.3531189884	17515.0883998565	20202.3370662621	23519.6759249427	145035.304585535	12536.6892825953	9914.72069246819	16874.3274764866	18246.8375926395	17682.1265558468	156782.705500759
FT0178	115.054363589778	115.054091630926	115.054544375676	154.938674926758	149.60595703125	162.491333007812	20	10	0	5	101423.007779514	245633.705994294	172677.335769497	194876.925180365	296121.59125232	211174.431339767	104351.222203018	224336.298448071	368342.9078511	267681.69845432	382822.430355661	353530.74796355	89141.6147185061	2798.44136826247	3166.4717375736	1768.39824442305	3178.58238917775	5667.70296548922	82334.5918763224	4603.25345232168	1921.94634922519	877.773841713301	1549.78210192123	3070.90243996941	68623.8103470616
FT0179	115.068839331987	115.068622578676	115.068996671619	218.828001022339	216.299163818359	220.190246582031	25	10	10	5	394224.002964067	439938.719911622	366507.610837275	357419.161009942	332081.13144908	492951.208154083	369974.318232192	371810.105862213	409401.020594338	398156.801590645	334338.861064706	408721.224542138	369546.695708656	279598.612193977	283637.616211476	307947.103342466	324492.81923065	283794.932737097	353043.081313498	306600.086955596	301232.64388307	300909.297766718	295363.881859893	331685.773348094	342217.343895743
FT0180	115.076134029988	115.07558033721	115.076410918586	47.1210014820099	46.4817428588867	48.3670883178711	13	8	0	5	46202.3841752396	80832.3197635381	73991.1143250379	68702.9238829694	146539.6736003	69560.896330378	40586.8285400465	83361.287770007	61374.9106092385	59864.1040297426	82112.0736664273	26946.4503507113	58549.8121880834	4917.32871416279	6038.31461509012	7124.83830828728	6028.96517677063	3314.50018726797	50006.9063932432	5912.54632698541	2385.71879272095	5428.14996872267	10134.1115677255	7549.34554828162	53736.6158466357
FT0181	116.047158497043	116.046999878663	116.047618441214	557.832702636719	557.161254882812	558.848022460938	25	10	10	5	54539.4572563162	53637.9067442939	62996.8795738369	53218.2119149156	55300.635845152	57929.9439720064	55786.1168735661	57270.3381796461	55740.9014157206	65160.300480562	52416.1235552654	59291.5366012976	51157.0810419853	78388.886493607	61329.8615391801	59836.9114583731	63108.6306549676	64059.3153407188	53636.8725793585	59245.0285483276	69362.2159674267	60360.3853697143	62033.7208870674	62587.3369338065	54742.1978289429
FT0182	116.059399669796	116.058873153832	116.059626531483	42.7231101989746	42.0803337097168	42.737621307373	25	10	10	5	183437.342143727	157905.67961724	170853.593529836	185944.86841901	167619.462800812	140684.684152845	201370.09872437	152206.735378919	166219.597497795	180851.724542566	177538.821140404	165594.859537149	197393.323004183	242182.72582104	221817.154389057	236858.75350902	230152.292365456	217779.278350334	161729.853291678	199334.075919806	203363.610278499	199583.494388347	223922.80592099	200468.81647799	157261.138504692
FT0183	116.070511556781	116.070211753875	116.070726590534	588.0966796875	586.830932617188	588.85595703125	25	10	10	5	76794.78511158	102314.897250028	109770.165395571	95521.0451080718	101400.649861693	108514.799261363	74701.8667393449	117000.680928119	108267.857714691	148420.163427992	97180.6554080779	106352.772845206	72902.8519732573	53840.4103402116	51781.7295822298	43808.640629556	47388.7757157907	45502.477696985	69846.8821696429	46637.7666613017	46138.2455234863	45427.1631947475	44046.219568653	49113.8609021405	63525.0977277434
FT0184	116.070461716775	116.070199751214	116.070701539918	612.465698242188	611.553344726562	613.997253417969	15	10	0	5	26413.1582699929	48228.7209981928	62551.0088709444	73914.1798943281	71403.2446685061	66526.5056303057	26059.8102729892	78122.1486597305	81628.1275259907	152311.007792067	59940.0997402123	63258.533998034	25745.3396078838	826.321631240845	1484.06947450638	704.011042690277	370.8837890625	779.751661618551	31176.6367904563	1342.33474435806	238.709871768951	865.788916444778	329.388750553131	384.109631919861	27988.9983509704
FT0185	116.107188683817	116.106932115663	116.107418499133	166.385452270508	161.715972900391	169.243377685547	16	1	10	5	47801.2388495752	9231.10093515304	9221.40299468445	5926.40073340262	6356.15130689024	21080.092075978	41042.6982256087	10092.4977694067	2345.20895860841	4644.32363647195	3264.85456663634	8504.15643491099	45789.0103233769	66117.9210373806	73390.8007233264	82174.952500788	75823.8942830893	72718.8741286839	42288.339967791	82037.6782762259	70630.5529595568	72770.617909533	64447.8122932493	83499.0515049026	34739.684364566
FT0186	117.058241234733	117.057168537693	117.058883586153	548.377563476562	547.438049316406	548.91943359375	25	10	10	5	98650.133713223	110074.55426954	119383.080511024	113469.557417961	101243.622099161	121537.460956424	104669.689974318	122592.81146725	117433.487658799	146973.176592722	105491.290421016	108600.060245956	95189.3407391241	72531.4099325942	79570.7982774756	89850.0523346476	86864.0192192572	66318.0611817688	89153.4211114591	67476.2365829051	79394.037069001	82105.2317020297	86580.2694332961	81360.205360011	102513.579887375
FT0187	117.069950798466	117.069460667662	117.070278404612	51.3886680603027	46.4910736083984	55.3102645874023	24	10	10	4	654267.927830839	547196.04555434	558025.974176224	671546.510698996	578851.063702181	530267.417933145	963542.196663302	395774.006293565	496882.49614789	465329.503034916	572806.907654262	552608.197498582	651391.957546762	837777.225718825	917538.324719856	975078.826603193	1127851.69022421	823742.638065755	818427.647130581	1127862.35932291	891066.733538804	791868.601087818	1105692.38219694	912441.174953703	640111.65562139
FT0188	117.069675741094	117.069533149729	117.06998239914	447.97265625	447.777984619141	448.671752929688	15	10	0	5	91082.5483454417	108549.610987031	142872.571735578	176554.4064782	152186.973939435	122798.178570438	89369.5569166227	123987.211100595	130978.647916944	129688.830314968	136037.210126892	139687.853552774	88561.0242009359	10550.7318972475	8938.25803572881	10176.6270473568	6155.20532401926	12791.6504643377	83496.3780443494	9857.46823363869	10490.2810514036	7845.0139453913	8585.83523716738	6444.92889450822	78674.1627321688
FT0189	117.069943880598	117.069794349369	117.070046538167	141.904685974121	139.705291748047	143.127624511719	14	9	0	5	490130.288022459	933170.776439898	763654.699501395	712514.440460905	646023.058290401	876030.993153988	482265.497862155	846157.347736846	979237.346401066	942409.778244831	742906.255381437	420627.87854651	472060.402480807	11762.9069815516	11206.3801533864	10831.5951862761	7792.50288130641	NA	460259.761126561	4226.77987710777	15646.745633401	17901.8915379018	15513.9814550996	16158.990418233	442742.318352557
FT0190	117.070026978379	117.069853228027	117.070145463702	154.305130004883	149.60595703125	156.937225341797	17	10	0	5	351684.855766445	903114.155870974	539576.604972556	1006763.05877849	1125430.89436355	691841.560370689	325287.108357969	793836.765320897	799492.420636714	1553332.66234291	458481.794210525	1179561.39873018	331043.973517567	357.338555184278	2560.53126295859	1079.46707611734	867.28930875659	2334.54740150408	313122.553379238	2759.50125233694	3721.23162608255	1980.35318369215	1429.10534977913	751.421034092253	228209.952777739
FT0191	117.069925544814	117.069733979768	117.070186000026	161.084114074707	158.770370483398	162.967620849609	12	7	0	5	212719.15173714	583731.624081598	337139.691615858	369258.397804995	402942.004847992	220652.630718607	227347.844560058	469409.861163152	508922.879502092	474522.225419542	62156.3839591177	466023.879567191	206351.908014294	620.956156991459	769.576202263663	2222.94557870024	1312.04618087256	2589.5204715517	191840.994598344	3385.76686159171	1166.51892685133	3424.33598867016	2747.31087312263	NA	183999.512768136
FT0192	118.06519803759	118.064995281907	118.065353675489	370.553100585938	369.789184570312	370.639556884766	25	10	10	5	340165.335206774	316992.012056089	328383.028895661	323626.414570255	313353.541085394	340842.439629204	338787.31933271	276843.360791985	313967.97114886	244686.123897076	310481.184872678	344748.158197334	350111.052377933	328675.654243504	335732.956868447	322881.440879193	308594.33009621	319180.683779001	335125.274217622	318151.802872019	323302.729900198	315071.108524594	306678.071699076	310650.709951261	316125.504693473
FT0193	118.065898711771	118.065730948502	118.066031446706	548.360229492188	547.438049316406	548.837097167969	25	10	10	5	1395882.66828865	1440026.41673008	1582970.46179647	1495677.83563774	1423471.75427906	1554123.95543134	1404790.33779072	1534868.85349452	1492484.51287682	1648689.12793203	1504188.36723725	1574006.93105901	1405236.99455531	1147558.41919805	1107096.02595019	1277545.34695772	1160225.31298564	1128900.72080035	1374215.44411639	1098142.86411043	1129181.88973391	1157657.60868396	1158978.86015292	1144797.19794985	1331695.37186421
FT0194	118.066025532158	118.065822301435	118.066158097489	47.7558670043945	42.0597801208496	54.5147132873535	31	10	10	5	671661.915819744	1585042.61216331	567488.222755186	545337.394310404	549257.566111287	524657.965432267	585810.395468011	473651.505022512	587059.745530337	513854.535714071	521489.956571894	468499.264799372	556797.810639825	802268.741169131	594436.46366708	834878.73223937	812875.661969832	598152.288727701	698833.280729151	783556.453281127	766962.093030227	581714.757726575	590285.455207238	561444.859745677	530690.103258649
FT0195	118.087074411281	118.086901478338	118.087201671775	529.197509765625	528.699768066406	529.83447265625	25	10	10	5	12401075.5745771	13593230.132907	13697931.0201747	13082637.5850165	12918550.1107419	13898818.7230987	12232054.6899389	14797179.6509304	13888655.1899447	15742033.2156321	12552845.665332	13940165.5562434	11592490.5168714	10355911.818073	9256006.08758322	8990350.6693817	9026256.07686723	8974406.0358052	11551459.1731843	9063074.82989433	9266288.79052344	8758387.89942026	8958189.23371308	8878938.0272238	11343519.721454
FT0196	118.086174324069	118.08588564084	118.086357369319	295.011407852173	294.222686767578	295.641448974609	14	9	0	5	107175.704498908	173411.128083318	171527.481493457	111013.0623469	156286.826735884	235600.775402737	118195.423689056	185876.359511032	167169.588824306	211961.18071353	197513.327775015	163217.770062676	121099.995534571	1462.89661903915	2594.60280869342	223.546555754974	1356.34484910553	2869.36232678592	95905.7292063721	2341.61672968487	1689.2137779668	2257.68760589197	3034.03635648545	2060.83229022566	89919.9320320599
FT0197	118.115046582829	118.114405715679	118.115651416451	529.165161132812	528.087036132812	529.83447265625	25	10	10	5	37156.8624645347	47478.4507039189	42144.7953819036	45599.040048033	35953.8844759092	50501.645369444	42784.6504236622	50697.7125835161	50342.3859559	48686.3357303901	38705.7747790466	49176.8575420044	34535.6738756597	32228.6704047583	28062.8000588436	31856.4393237233	32259.6570497006	28914.7409115969	39878.5378822088	30342.4219255708	29689.0401301906	30771.8883177886	23534.5357029619	28706.5872977882	36929.515402548
FT0198	118.145305254232	118.144998425114	118.145493113693	528.752593994141	528.087036132812	529.199890136719	24	10	9	5	61292.1815541387	72789.633008413	71280.3815486037	65379.4494059558	42286.2457879912	66589.423750552	38825.6379714981	72628.363262713	52670.7768371701	72171.8192521731	43609.618784183	42913.7270255014	36815.0517810881	21453.9445227065	18159.5978957042	16378.6016925587	13755.7405726053	16557.2245309502	37522.3947939117	20296.2389762979	18182.6745545119	7368.05484380307	23699.4844793156	23494.2201013793	44107.4126156699
FT0199	119.049194872664	119.048938730044	119.049467978968	600.726440429688	599.716674804688	602.0517578125	25	10	10	5	112243.223835663	151015.943062752	174479.268067648	154310.046039317	148532.551140934	157973.443234339	108379.335269146	173501.385196403	173602.943803612	229347.006525309	134880.702451915	156701.219979059	108272.421795052	73376.7249701975	67941.604514569	70067.5683174469	66664.157427419	67608.9205685444	108772.039176598	69691.4156824694	67796.0901813582	72846.4673293568	80013.6459979415	75241.3003720623	106598.401941412
FT0200	119.068022237365	119.06709049295	119.068793403919	369.928894042969	369.295745849609	371.181396484375	23	8	10	5	19945.3921815008	22195.5016118614	24636.1896394875	18206.8117826572	19841.5618838246	17137.2565535456	22162.3661272286	11330.6009202242	13048.8676895467	12732.3521053526	20759.2264038417	22530.6073150039	23794.0546352416	22998.9667204991	17019.5798101915	16800.4237791896	19570.3357035695	23978.889243299	23959.5211312082	25664.837027695	23312.8762825951	19652.2999180357	19247.7399425759	16863.4187407685	18014.4258872245
FT0201	119.068612173478	119.068395081168	119.068828429647	548.375288009644	548.024047851562	548.837097167969	18	8	5	5	118102.332715962	130639.671795517	133341.051855903	124920.088944045	100114.833396944	133752.311571389	119916.890286721	126772.854716202	127292.731785744	147051.755153586	123673.656123122	126296.291398459	114109.759117561	85838.447724269	92598.2883446465	70424.186498488	89475.0525550917	64471.5664408024	114180.834900725	85463.7235307135	84306.8813916855	94498.7999896053	96977.0869723521	65756.3099160011	117653.671128526
FT0202	119.085521607253	119.085375341882	119.085636069968	45.238956451416	43.3063621520996	49.6962852478027	24	9	10	5	924925.759291448	1115135.64455977	1016750.28865809	1144531.74495199	507966.156653625	931187.338614538	946650.733160254	1256095.60286073	811204.036326377	1105263.98576771	921886.257462029	1037456.30899636	958533.776379552	741541.432187653	1059017.1263171	757197.124378367	1062113.54754524	1111451.68949329	908081.234752995	1005463.93922957	718999.380439803	1039692.87423189	1085761.51193669	760550.386073485	912869.409397323
FT0203	119.085558906014	119.08538198595	119.085687971729	53.8798675537109	50.2678680419922	54.0364227294922	15	2	8	5	472828.150734834	297733.71555601	310223.504184774	331219.896585149	319151.06853827	440562.136660738	479502.619852033	312093.179032394	1200873.10205977	308974.946322884	286770.513337553	361792.179050045	442933.661411566	555707.658094835	559484.522709693	524170.193830627	492009.204222483	333045.638345098	462962.458423935	548529.370068437	612821.659080687	574792.880588311	475255.831653782	553180.923276027	461869.470638551
FT0204	119.085750854253	119.085465100823	119.085847052568	176.235389709473	170.372619628906	177.467132568359	14	10	0	4	98480.5623791317	256341.742701075	180625.182838729	171815.107913633	199685.342987914	259056.092721211	106747.835797852	238268.368885056	257210.066681512	216168.133817461	191119.741724059	247194.892928023	97901.6813993143	3208.37789233252	3532.33186662508	2934.57876527358	2050.36730413946	285.973509852588	119568.48440012	3671.24904012152	3303.20735432924	4080.17268864214	2659.15516434908	3094.34901221544	114137.58480069
FT0205	119.089524105641	119.089373161264	119.089689597144	529.209716796875	528.699768066406	529.83447265625	25	10	10	5	653890.426708419	705482.672971033	704643.878798294	688649.421734466	672454.541634433	720649.818445498	628432.473815903	759990.962679722	732159.525286217	808528.030090096	664172.484182165	716000.687748492	615593.135205976	558724.013615567	491527.779427838	483964.9265882	475744.707593453	477810.719823903	601480.119257306	472955.045648036	489262.349131368	465122.356758658	473715.058005812	472718.98914814	611342.57545975
FT0206	120.054570719607	120.054186530869	120.055410588411	49.0215721130371	48.3890800476074	49.6913299560547	25	10	10	5	46500.6377826209	43643.7923781527	48733.6988050956	40567.9501592531	32810.1575599727	36874.5600852482	44050.2911912929	41443.0403768085	37918.231565851	51168.4488736885	39689.8541447532	32149.3902570326	39448.0271763902	41758.3798954636	48020.6861245207	52990.7052745798	45781.6637331457	31191.8751267699	39364.1947480675	31794.7848540712	45377.5151136133	52298.7757450342	52344.4106507095	43891.9464060701	45113.4394763477
FT0207	120.057668946311	120.05746807329	120.057875106241	235.510177612305	233.784088134766	236.293701171875	25	10	10	5	166573.745844092	337273.149123012	268884.730258407	273271.473645257	224314.318205863	342148.098985506	168569.235089715	244621.67123145	326102.607508219	331930.313753941	194077.952264651	295002.657548788	165036.477554048	51864.5198843041	49944.8092460353	57277.4708370538	53499.6071941355	37502.8185094837	163434.863344817	47351.5139143883	54220.8963594078	60981.9992211554	57267.5529083509	61466.2334642487	169325.922646025
FT0208	120.057610706729	120.057400984152	120.057728002133	192.535491943359	186.257797241211	193.401077270508	15	10	0	5	67755.2283428935	177965.420678707	121359.613748702	109433.380924115	88821.8026058329	190381.170970599	71513.4580788352	84424.2131769285	152341.297739843	177235.353894063	67134.1481407935	121958.204926566	75440.5634275017	2920.33608977174	675.735920992069	1783.89497522985	2918.04682790729	905.78007576149	63892.1025608595	1431.72517341643	1929.62168804026	1904.23174568964	4102.58554422461	3316.44985868037	68493.5083900663
FT0209	120.081593224574	120.081402875826	120.081824489146	49.0601997375488	48.3757095336914	49.7258567810059	25	10	10	5	797847.150569133	700824.598602895	768839.947742325	917230.446704126	664890.935466901	975325.129776337	918198.766333974	858460.648110096	824811.72207322	859545.533003771	600700.509541668	826593.700389934	956530.20086581	1088356.36999209	1073335.62885929	1098644.51385862	1095838.5446934	1052567.57017821	884452.438636661	1025762.75860849	1056028.88132789	1083536.20903978	991572.420449335	1071346.25128655	781964.126075992
FT0210	120.08135856762	120.081178657922	120.081519203516	543.102416992188	542.423278808594	544.064086914062	25	10	10	5	5057928.81245949	5601133.0730861	5825009.7447093	5653202.78994107	5276904.18566613	5801740.54573948	5060386.44081622	5740773.16631729	5812126.13414911	6615053.80664601	5411518.68096943	5188155.70313084	4987999.18311124	3456237.58244709	3189375.21615834	4241347.58891146	3571872.15574321	3411768.7043324	4886911.79706745	3082989.90326067	3405279.20746056	4034155.8716101	3985577.48056867	3895037.86226424	4762451.79087429
FT0211	120.081229015975	120.080874526386	120.08139039888	102.695430755615	101.275665283203	103.296478271484	18	10	6	2	129609.256350313	123655.873340139	133311.678336777	170736.050617656	151679.219133477	147935.34041219	109820.882255205	150246.638852792	160261.12088051	144088.35629886	139823.310418687	138921.006491845	130375.636020797	204865.634842634	208279.590402347	136921.075374898	140869.869613767	160728.420008998	149622.40205884	181348.128842735	160860.147703375	112567.479318157	171737.162585906	155085.49211078	143827.126745962
FT0212	120.081216611017	120.081035374761	120.082430561032	82.4084396362305	78.2781143188477	83.0204315185547	16	10	1	5	136802.335785194	173528.729949152	240708.402802011	281623.444631724	229077.201645635	188383.706892595	140884.443126697	206066.023466204	191043.035324262	210144.355334347	289921.392620142	225716.848463584	129601.809482742	20060.6519720455	8378.14318676789	11674.7336815049	12307.2951167449	21126.9661993906	146525.254715079	10783.4733389194	31873.1458954606	9836.86209041339	12838.2155856614	10201.2459148467	129085.414046022
FT0213	120.081014279988	120.080803075289	120.081388151964	110.351802825928	106.619997024536	111.711227416992	16	1	10	5	433392.826943534	72713.4913449047	84973.4640511195	86039.5728176609	70078.7400082867	58189.7420374519	157827.256553445	100400.653770505	63961.5939041639	79116.2394713294	73129.9508947498	81055.1589671776	449072.440389325	351271.350117149	287100.670785053	113163.826629177	235843.830669457	358016.430464443	409546.875403638	316487.216701325	247604.330581505	129923.434919857	151852.224909277	139206.742385642	162764.419444619
FT0214	120.090696115425	120.090269695434	120.091032410986	529.174011230469	528.264465332031	529.83447265625	25	10	10	5	52336.6500806605	57867.5620051406	54848.2628231868	58633.7605884299	58568.4233587235	58060.0681730761	51653.0795964828	62673.4517852217	60068.2882406563	66296.0055599787	53609.7875637934	68291.7165219504	53651.6997939348	38686.390283905	36625.7122265473	36564.6587572619	37335.9411266148	35904.0926457488	41979.0759997442	42023.7458663341	36716.5567427874	34126.8113651002	34538.6974430705	35074.6663283557	44286.9572420667
FT0215	120.101635949631	120.101217212276	120.102020849447	384.238403320312	383.609008789062	384.866302490234	10	0	10	0	11106.7463570684	795.841981930658	2757.84529538353	503.566382132471	1604.06099809892	3420.30211067299	9839.18305257559	1152.65615922014	798.33674214234	2552.83163295885	2024.14692822145	2545.02368769149	15624.3994923075	43233.805564174	20094.1668541878	39943.7681892531	43817.9830849301	33077.3737446804	13734.5492323399	34585.4410611093	36665.544426275	38851.8008255987	25573.8678677827	25427.6952576637	20482.7158860434
FT0216	120.981899861711	120.981546512548	120.982192967314	358.753448486328	358.073364257812	358.785308837891	14	9	0	5	18062.639597154	13916.8057388552	20520.4098823853	27322.2671048017	27379.0013743155	23523.5959211513	17640.0973820128	21636.462970917	25700.6362507492	14103.5942192003	24104.4509095419	29628.0910752925	18303.0647625402	77.4770736694336	33.8769379452278	NA	92.6345429034554	NA	20009.0086347051	NA	86.9816342107952	NA	22.5435042201716	78.3384764855728	21610.8645327017
FT0217	121.028471341133	121.028168714379	121.028777509375	39.7212104797363	39.0929946899414	40.346809387207	20	10	5	5	40324.3885869579	36655.9470468928	30922.1882379253	28709.4794887269	29038.6569906177	76858.7898779128	34204.5156906514	37373.0167540465	31556.3828729955	25028.3120402996	25117.8651383403	30012.8942700959	36834.6086693121	23194.7961440985	18023.9546844419	27638.3825481569	29207.7983974228	28827.7092422303	27220.814397551	22743.1968262307	26870.5846565841	20430.651570688	28566.826842915	33574.3961234098	26609.8975353688
FT0218	121.039588227169	121.038446749376	121.039930528656	86.1648559570312	85.2870178222656	86.919189453125	20	10	5	5	74741.287222635	159697.267190398	128811.401748413	59741.4295237432	55971.4801861346	112854.817149372	76588.733746754	220145.929283161	97890.511027188	85985.2481116354	62933.6983498335	66202.1956512816	70491.6640477678	15309.4035256116	16953.0901174456	20663.9389544999	13314.2955838144	12414.7378616318	70103.1855950619	13237.6251986912	6594.58890209422	12111.8100884518	16985.8847790211	25385.8423631961	59604.6258693188
FT0219	121.039656073442	121.039394890619	121.039870795474	268.448425292969	267.197784423828	270.153167724609	15	10	0	5	93963.1640941836	333458.864303817	177041.460206963	102468.193426346	100321.072609542	256148.02565122	95709.7738692005	517722.903585286	171768.334753611	166594.50049825	106147.453421763	118560.541843353	93299.4483208115	1687.56397329178	1636.09486370631	1608.61104289144	1059.04862148687	2006.20040254947	90101.5920281144	1320.79147071345	197.824281812645	676.364313947037	1095.87652095873	1630.76111612376	86324.1265057932
FT0220	121.064866877512	121.064025570467	121.06537552236	351.353866577148	350.49755859375	352.170837402344	18	9	4	5	15822.3421839565	21754.8852757877	19235.772874807	19216.8501926609	20388.7343027126	22595.3752221726	18179.1818224825	19629.0524754297	19387.6869447343	7022.46528181061	20169.3579107709	22550.6037338533	17382.310090852	22197.6782639716	17138.996493794	6708.78572167456	15289.4771851189	21364.9437043257	12885.3679752536	19816.1471085375	10318.1637269631	5516.58726611082	10601.7089810912	7281.78993674461	15524.6093017076
FT0221	121.065517699631	121.065049535863	121.06608439068	55.1547317504883	51.3885688781738	55.8919677734375	19	7	7	5	264408.050336433	245217.856676035	183273.086544518	205943.658721304	189014.639046082	236084.344375441	317429.694817344	221964.769346872	271288.276905181	215678.895621053	232390.956713136	232588.977696116	260042.752257456	276746.062518373	247227.59926386	363030.177875985	283245.418865689	284379.073413061	240793.881176352	239066.228918709	289875.962620637	387324.016909719	287210.047037431	290474.457973258	241752.554537314
FT0222	121.065136034312	121.064952338748	121.073503910577	77.0044860839844	75.6204986572266	79.4252853393555	19	4	10	5	179475.967713287	90977.6307101428	44273.1967649375	71365.8795220614	39885.4013757535	133098.925337501	161140.581570192	84701.3762480531	88243.0639591673	39707.5262025595	77425.2231534719	99182.2198448936	187527.568536223	240991.582553158	243154.543668859	279629.908745523	257559.675705364	220329.351441755	195068.025433645	245496.642473829	285281.509805732	336206.814097166	307436.702599333	258723.265014826	228613.797460655
FT0223	121.08411309672	121.08378895916	121.084237696321	543.387939453125	542.423278808594	544.529357910156	25	10	10	5	414424.508170784	461473.914528087	477699.093315888	467147.087892721	428622.420021791	468004.293332464	413664.640829856	478791.076799516	472390.354517852	549219.854922768	449628.789262069	427718.988886033	414128.313805126	293529.445951078	265687.820524536	361382.852964659	294560.91029495	284162.262480528	406568.832541996	265246.899037063	280477.11538795	337115.107577412	333794.514283815	324990.118427692	401427.961818799
FT0224	121.085857601013	121.085614734809	121.086166574395	519.236663818359	518.398315429688	519.889526367188	24	9	10	5	122006.668014027	175300.325295925	155893.005024493	197457.70138428	180928.866965201	190694.423480467	116952.164832042	151922.763778611	207365.22847959	196211.457207824	155318.839256164	155795.893460496	122001.303357791	73741.4522370324	70717.2907250056	68821.6530377165	57483.1478692219	65641.9129440022	118626.393965669	56511.7178705869	62004.9628669989	64304.3272154108	64298.3706845472	67405.0905572511	122787.73311726
FT0225	121.101216247714	121.101071984497	121.101346364791	44.6221160888672	42.7072067260742	49.5334014892578	25	10	10	5	387402.294009564	521981.632532837	537472.307764264	663992.978291991	347515.010655162	519480.300911692	582921.409702426	340734.727224696	523359.241820383	565868.284055874	598678.610434935	340838.069448803	402913.128920886	787496.583607254	676827.509674488	752844.141138372	412140.818965779	642142.439681431	622221.272549977	747572.297317208	736103.336887059	701596.200378525	662489.637683489	738300.568080816	374291.802041361
FT0226	122.0239008551	122.023582016966	122.024244191125	89.3082580566406	88.2999420166016	89.8581237792969	25	10	10	5	25098.769839288	22896.3966274692	18521.0664882534	18984.0320729713	22344.2257229752	20286.1260215993	25340.542851434	19180.513877644	21074.8412377279	23002.9922536213	21647.9127718171	22137.6120407449	22526.4762179003	26360.428287163	29834.1943873116	27669.3786617927	30168.2245503541	28621.4566563244	23571.0735305541	27863.9354831376	27173.3488530794	31360.9171374936	24397.6777469101	29991.7470839615	25573.6993066402
FT0227	122.023738919308	122.023030733298	122.024353929477	278.322372436523	277.697010040283	278.815856933594	22	10	7	5	17650.8728075081	25931.9474282598	24560.355674657	22316.9197538327	23799.7617249861	23868.574111551	21825.5073960274	22123.430573076	23166.4755717153	22383.0065392815	19280.6689444743	22058.9574819058	26285.8607956767	12523.9373897295	16537.4262951314	16476.6728382558	14738.4337923986	18111.7139016775	20179.6607447555	7328.72050881386	15145.0352573823	17128.2624186873	14495.6579492614	14054.4456528955	18925.1810509041
FT0228	122.054726443389	122.054291553836	122.055106804179	235.511878967285	233.909332275391	236.293701171875	22	10	7	5	61255.2380964998	118731.84144011	98980.967797559	95009.2969241668	85239.8925396614	123393.973795992	59252.2989535052	81557.5114186337	109625.497459969	121242.499677261	63188.2874079514	99044.7843396987	57652.155422112	17733.203577084	18366.4730560826	17133.4687642427	15237.1419998258	10730.4319720601	57184.0189217648	12837.3986270204	11784.679057836	16559.032524849	18711.2595699679	15517.3566238263	53877.4961910339
FT0229	122.054996061889	122.054611090104	122.055530578142	192.07585144043	186.257797241211	193.401077270508	15	10	0	5	26043.2043180708	61572.6582836883	48141.5597507613	39560.4010556441	37019.195027235	66859.9973289669	26034.7009696689	34155.7078849914	56522.8216829058	66566.0206084966	25182.2962764123	43103.9635450076	21062.4864124163	129.20748887863	592.348314966498	1235.85673163222	396.67470143092	NA	26523.2539775259	243.440383326262	1103.98299298629	771.65792747587	239.335420826092	809.756597460248	17707.502848027
FT0230	122.060950078666	122.060496420084	122.061323215265	61.2995529174805	60.1769971847534	61.4983329772949	15	10	0	5	73714.5199404084	125414.878649605	94704.4885992322	112489.878779227	92272.9623837382	125497.342629859	67239.5402256027	103146.953144233	94475.9348206269	119751.002618764	106142.784868003	100944.76224523	97473.564168262	NA	8725.50012530076	907.557262394888	NA	3150.84283641974	86159.5771625483	3666.24539067799	4788.60676797759	NA	3723.93417355046	NA	65336.038862461
FT0231	122.060571473061	122.060352501521	122.060751760788	131.273498535156	128.725555419922	131.967880249023	11	10	0	1	32608.2577482101	113265.089499347	91957.9126040402	109868.863834203	101794.242823174	125174.78458065	55446.8516159306	112814.479902796	94951.1398783472	95350.3305154414	79553.8396894925	99404.9846825988	61369.3599524225	4745.44423572327	4416.81237591333	4909.94023329921	4170.88816977645	2565.22667700915	54034.9277171244	2834.19494687393	3032.27623394641	3877.86469190136	3185.83955149902	5693.58894948308	54740.5196752865
FT0232	122.093955371344	122.093501751014	122.094201181316	525.552795410156	525.158569335938	526.178100585938	25	10	10	5	34730.9095630199	33109.2875522872	34809.0539108366	33003.2145550288	32512.2946990383	37783.8655289807	34209.4700057991	37460.0367361148	36815.417374298	38746.2237696648	33223.1613854617	35965.657206215	32833.2489251836	32499.6340048406	27585.3808027133	31478.5322851539	26340.6878136098	27266.8171664514	30857.3712426672	26908.2993141264	30427.2962236963	27566.7879581451	28799.6952712367	30526.9819302654	33604.8882342265
FT0233	122.096511987011	122.096333032322	122.09659855876	114.623031616211	113.406829833984	119.473648071289	15	10	0	5	140196.728328253	237709.473200927	272493.561048063	231143.812635012	204763.503688357	263618.666619131	158830.359800923	262095.902742539	250937.468941389	267189.126838524	548084.587357859	214291.983971614	137464.010181181	5896.55511035814	6779.87011394567	7186.63087174647	5745.33934071134	7686.98429858685	137971.128070323	8313.1903142896	8827.33721920673	5308.92851414225	1371.93813846216	10124.8266921008	155229.480676344
FT0234	122.096425698813	122.09632745544	122.096625922304	124.613792419434	123.889465332031	125.824447631836	13	8	0	5	156571.270514564	257156.661682332	313727.695212656	365459.603814851	347679.052981523	232764.546632559	196349.412427743	294662.808063738	273920.811957999	345871.150429055	225445.738346623	262848.923604931	185185.132147992	7940.43911275902	16208.4170950133	6331.12589736538	12959.037401885	15533.9738912862	168501.485706174	14471.2273801462	6101.023960995	10749.0928534525	10627.8876435056	15047.3018780609	201870.374037967
FT0235	122.924480327916	122.924367540546	122.924604460555	483.376007080078	482.685180664062	483.487060546875	15	0	10	5	90112.4180099982	59.1754086652771	15.047894340738	12.1557226928261	153.295140359683	98.6273229062247	83387.8079614985	205.892663078832	120.601598924206	169.06342527826	202.869073465435	179.471693603136	82567.3409357512	508166.612465713	481546.767249893	498449.882159941	498427.521081096	483877.147984869	95482.7383863165	488839.400931864	453947.9995297	483773.159111156	483917.377727874	474306.511490194	74142.1225197613
FT0236	122.924532439832	122.924317222889	122.92466965921	473.396301269531	469.690990447998	473.57763671875	15	0	10	5	278079.05741806	NA	NA	NA	NA	NA	286960.105496775	NA	NA	NA	44.9712230295409	NA	282052.197031826	719691.963621211	684707.752265392	628916.5534948	652003.931060346	671835.01653037	285079.879649282	617132.947592111	653922.829210339	664582.226347089	676034.147201727	618960.45638232	276355.699435409
FT0237	123.044275564452	123.043933349967	123.044524825516	600.715942382812	599.716674804688	602.0517578125	25	10	10	5	128236.52217932	155404.706169065	163134.753357105	174322.467284231	158343.608742037	156503.078825055	121551.093491223	173125.775773712	185604.983350087	241618.759538792	143257.78479893	150186.49118185	113948.564651485	78068.7589471855	66252.6162398234	72980.7430816814	68833.9067306708	72658.2354342379	108662.679995445	64344.453391917	73815.1407428487	68932.0075569302	69881.3281977414	69808.3603984151	115813.982917897
FT0238	123.055246704252	123.05510252672	123.05540287299	71.8756332397461	66.9287185668945	72.2182235717773	25	10	10	5	176087.319811937	152999.067707265	143237.061220966	149207.976148546	145539.005107095	153512.003398839	165451.567189074	156163.274212663	149902.183736502	162049.643793109	152722.75502219	152096.376016131	161206.033851334	206115.522035438	227606.986764457	228793.582372289	201095.202897568	189399.716726935	137164.489252698	205284.077937099	197711.652753422	217259.528114296	204419.483705094	212198.770293536	271792.690819734
FT0239	123.091305245268	123.090812718956	123.091620885289	106.810836791992	105.952514648438	108.200469970703	14	10	0	4	104573.932266584	163309.721101878	194786.490751963	194655.6214012	177964.810699276	169886.527458614	117254.686876925	191116.177196156	185059.644579925	191277.89701017	528681.733326329	178286.411960451	169943.896756912	4458.82088738506	3322.89402595814	16429.7111463696	6404.19859392648	7780.83671647757	123252.952885693	11012.1173522098	7897.97782729516	13514.819544607	18610.3102745831	8370.60251396	86564.7269761309
FT0240	123.116916844507	123.116755379594	123.117128528747	45.2338256835938	41.4529800415039	48.3844757080078	25	10	10	5	452429.021696233	380534.772687208	177208.755900583	200363.563907018	340875.410644584	344155.683339648	194104.706740399	172340.363667604	175664.316448386	424290.466022575	221478.983638016	173287.316165105	193393.555284388	283750.207709482	467524.038553079	548739.801609547	522605.569563478	539395.838334706	417991.327622044	539393.056608607	250689.401103882	563475.409309798	540087.500426028	284000.602173535	480211.391677885
FT0241	124.051053691671	124.050777101294	124.051280108987	65.1914215087891	64.6227111816406	65.9838180541992	25	10	10	5	291452.284842557	244784.062750753	233437.658454406	260601.669301728	216659.987789715	249053.991108921	297104.769848222	260118.063105086	250942.297918723	273702.905745494	253269.2311205	230831.236737426	301813.447015593	312228.081202662	320934.489448551	347963.266668595	341996.346468535	353439.88841923	308705.284548885	297804.784343603	345455.905113866	359585.764612451	352492.51078233	349720.943639793	289917.630191818
FT0242	124.051103415228	124.050832965524	124.051559414481	72.5086669921875	71.8756332397461	72.8562622070312	21	7	9	5	138574.319109839	96909.0006134938	109596.486152958	105554.253768703	115599.147606538	100870.355629007	123843.915919868	68423.3940929083	69351.3075218384	104108.976179641	113629.172405795	123243.093979759	130049.36854595	189341.569355473	205231.455761183	217838.761786613	188613.416288552	175896.409745801	118939.202953282	214796.053707865	197605.12011811	185693.010158351	174027.359654971	208169.745671191	123780.60739358
FT0243	124.087012779464	124.086916424053	124.087088218374	16.435076713562	12.0873384475708	27.2920227050781	14	1	10	3	2548360.7118627	3853181.29702409	3737825.58447292	3637541.89633802	3682257.11235598	3797796.1073902	2470582.64625588	3263486.33983364	3751981.9490521	1760412.19135821	3496480.93614191	3744762.80741183	2561485.93963426	2879882.04872882	1900663.47832468	3860131.91635195	3335339.90817126	2659361.20385364	3615390.20639951	2707312.89746052	2734633.74077279	3778059.6911293	3766468.44971936	3732580.6319742	3563315.29569874
FT0244	124.112793737056	124.112437424096	124.113223109372	56.4453468322754	55.8411026000977	57.1740951538086	25	10	10	5	64877.3143902703	53960.4759567081	43503.6965851486	75755.9486518661	47078.7330869727	46495.4895776412	51204.529282057	53389.0279786618	48320.708904108	46212.0760638212	53748.9660169648	28173.6364878847	56778.5424117611	44469.3393583208	97832.9805997209	67396.5396457911	39421.4003864457	74101.0882092183	54914.6683978464	54327.0418738496	48795.9292046009	50661.3846656118	62865.1680528943	125780.991335918	47492.9660861877
FT0245	124.11212235559	124.111544936602	124.112533344643	79.4013214111328	79.1667327880859	79.8686828613281	12	10	0	2	12915.1291864067	24543.3848435245	22715.3084944203	22051.3597952668	19720.1156317606	26233.523517423	12955.7812542468	25542.5253733514	25543.7924456949	22422.0484083335	21333.9441195969	25871.0902519657	17052.3311894238	2125.68246482313	3692.58612245321	3534.16837768257	3086.45133662224	4356.76866960526	17513.088300926	NA	1802.22738747597	4492.2895385921	1603.62996996939	6068.10146221519	16862.8831177797
FT0246	124.922557419295	124.922299329323	124.923008301696	473.396301269531	469.690990447998	473.57763671875	15	0	10	5	42675.9603588317	NA	71.2864776444621	60.8787341355346	46.0703887939453	NA	43467.4944754445	18.8469772338867	39.6572877748404	NA	NA	47.8928068964742	42188.037000373	107978.017806609	99798.3071417548	94746.8596143241	92924.6914910865	96709.6793469754	42355.7380413637	94924.4162188496	91521.559451404	91640.6538086012	93007.5428902938	94720.6532621756	39455.7877392042
FT0247	125.000109954319	124.999921097257	125.000287951102	416.493072509766	414.607086181641	420.122009277344	17	5	7	5	2879486.57747871	2684761.36371893	3462498.26997205	4947114.0241285	4875427.19775391	4878316.68908225	3354136.43416192	2961722.28697798	5005450.50839607	2705501.88148604	3347371.94462612	5003735.1329361	3492620.73205077	3371041.56458274	3594710.87059442	5007476.34401533	4223746.52830607	4985610.63612437	3324356.93455152	3663442.02008142	4800810.67603647	3095128.22981603	3362649.99103001	3108737.8644956	3601201.60530902
FT0248	125.000023750756	124.999756348436	125.00022935899	258.925567626953	250.309661865234	263.613555908203	29	8	9	5	1415766.55837834	2472087.90353936	1638773.26405495	1563670.31857967	1767835.51184703	1197076.054084	1627417.16963863	1573035.59928685	2707657.84562785	1450027.34195995	2693144.33870316	1509479.33433449	5916182.82342465	1877679.90316391	1997442.41195917	1914707.65007699	1850762.76413774	1862077.65825279	1695760.94033802	1563190.72802067	1971975.03872663	3195526.34095899	2045148.42887378	5864008.43646764	5992207.33184141
FT0249	125.000341186488	125.000136761334	125.000515544922	204.087196350098	191.507019042969	216.420486450195	24	9	8	5	2700375.12310841	4918702.45037828	6390720.57455337	2982966.17706004	4305185.66402382	3535730.16455755	2892951.02786042	2499739.21181281	2962338.11655215	3035012.17200288	5551587.20441258	2454215.65703322	2539546.52056733	5778236.11716693	3184268.90737776	4550409.19579974	5595457.95317039	5218803.80445319	4371382.78283578	4471619.95382541	3300175.70876196	6729463.35994317	3325255.69360189	4045960.1615834	4311667.48011339
FT0250	125.020795838435	125.020533705593	125.021078579011	628.316650390625	626.4580078125	629.571411132812	25	10	10	5	191717.611277859	266762.984211273	253166.865162645	273330.027036164	250925.576451235	272736.35615597	174332.824407369	256407.733295299	327559.323072602	393858.717055272	240975.366740252	265214.565627968	174674.840474232	107183.713753143	57631.5341679007	53048.8459498957	50339.1591259702	57023.4989317913	174609.514506572	51694.6198672056	69562.4505867064	52880.3459676093	55067.7490204573	57120.9323527912	178035.769814216
FT0251	125.107231789915	125.106910646233	125.107446409419	80.04345703125	79.3559951782227	80.5041809082031	25	10	10	5	348802.90934227	289394.617206581	279446.046249552	350628.930014293	294487.495593844	290079.479130004	339373.848262706	296087.349008023	312229.394333083	308837.318790983	335460.06889952	351080.763676663	377777.790737733	397711.560568322	417879.832059748	413276.264754982	420947.506580267	405232.462516454	341436.342636162	383539.834173645	411966.185970561	445795.314827202	432176.669479794	430737.231401816	335477.396719805
FT0252	125.106572453702	125.10633303781	125.106715424934	123.94270324707	121.333396911621	124.56127166748	10	10	0	0	48582.9122131225	113836.764682743	130053.57853872	111084.316310394	120754.111271302	97993.3334542229	50176.9952726439	108607.476391776	100061.09591255	76309.0268882664	105882.895248176	120111.995473504	54188.7086143093	1008.80371613187	724.779725828519	NA	NA	2460.41038836232	47325.0929285763	2052.47221818449	680.244542923523	1751.465493517	3080.29143668571	1794.39983332576	54745.9140797267
FT0253	125.132426692427	125.132020300884	125.132656661482	42.0867614746094	40.3499221801758	42.7335319519043	25	10	10	5	65092.2474723738	70947.0375425723	102780.212683603	101197.769200056	84776.217677611	81521.871591839	95307.7264524951	81000.8877029939	69581.140118083	71576.6964700646	95790.5299811678	75071.7653682145	100181.04043967	94165.9341964931	66406.9410267426	105622.485209546	62007.3819242955	101098.984944969	82556.4823033428	79300.807213187	122837.720911336	80927.6477342402	70474.9170515807	58075.2960564806	84977.290611216
FT0254	126.046747473353	126.04648412569	126.046948929388	42.1022758483887	40.8271522521973	43.3590087890625	21	6	10	5	104237.558269763	87027.3668308457	100796.047094967	91844.4148022064	84365.9356348133	83344.017743534	94265.9779589554	69422.6118233004	71266.9306471249	88828.1856279455	70219.6902791977	94741.6350761626	84070.1579311527	82065.9394455289	94372.6734873047	85377.035708006	92698.192825576	108433.860099513	87588.8046135412	72768.2654103154	85169.9598343071	74497.0570812471	77142.0874772547	85650.6439901964	78999.2776549025
FT0255	126.065827273656	126.065102371011	126.066515004289	379.843353271484	379.080993652344	380.487274169922	25	10	10	5	24811.5709283762	20059.2768589806	27811.1074890941	18916.8024116169	20507.3449940731	22867.1308694389	28515.6439643959	21917.2374974067	19634.032253148	17987.1199143939	20841.3536099321	20779.3626766652	29990.1213995218	32990.466925174	36941.9363499805	33225.7745835795	35140.709401723	38133.3379885764	28489.3654748993	36447.1034799702	29078.5149956122	35225.4075483419	38102.8004259104	36373.5439686826	24725.8359682001
FT0256	126.091892910724	126.09179963677	126.091985171948	80.04345703125	79.1667327880859	80.5041809082031	25	10	10	5	900567.605261522	1058142.35730361	1014616.08640514	932058.057828259	996570.760724612	1079547.3977905	1108351.2612327	1110570.73900645	1079810.07304341	1149476.4919249	1004644.57993723	1035235.82884914	871550.054520919	904669.635694671	867517.035899295	960017.47302264	923305.222549433	881033.749697138	1068402.45288306	872215.704125052	930908.821986985	1014922.48010601	962935.281541245	931698.785942336	813335.352986033
FT0257	126.091363097935	126.090927843162	126.091831473131	555.509460449219	554.671997070312	556.455078125	25	10	10	5	30836.1951615661	31990.5598755553	32046.18846545	38762.516301324	30557.6373816244	34830.9188169055	30781.0100929191	35084.0480260737	39098.6586028654	44000.1863266155	29072.0749218017	35006.7347751036	33120.5137555425	24379.2944472066	23172.3253442324	22574.4425069541	20349.9163458745	21369.743694663	32761.3903133869	20550.2146456204	20987.5294111509	19630.9039232321	20563.3909951629	21900.8340881517	31574.4879783385
FT0258	126.091741414192	126.090957401286	126.092096582667	471.576019287109	469.326171875	472.834289550781	23	10	8	5	2336781.55151588	8581869.37592565	8493571.57342381	9398187.25133849	8590351.22936396	9008533.09701182	2382754.73977676	8326600.65787536	9352418.7866551	7441521.79078945	8280112.29602536	8107672.4666802	2346038.10595211	5685.02150042795	18352.6812268747	21072.7445229795	17964.8643600817	15921.8710062315	1707354.256058	12535.8679720201	1975.79804750464	21447.1865751781	27453.3242293339	20754.7597324639	2226767.60988049
FT0259	126.09142462543	126.090594038746	126.091567373724	242.910308837891	241.800506591797	243.616561889648	15	10	0	5	35010.3299998865	109911.472705915	72023.6056194641	89517.803975679	61144.8488427211	103800.678770519	33750.6988326763	97208.232918963	105216.491465221	109852.36911747	80829.1945537415	80889.889419848	38872.368651377	934.24479638994	634.562002567161	NA	311.761727441003	276.758057554314	36244.2495070025	138.367968970079	883.983062089839	202.046435183061	273.706772129243	194.454595965881	42896.9974434432
FT0260	126.091329408684	126.090883204383	126.091653888761	616.196411132812	615.404357910156	618.3134765625	13	10	0	3	17464.8237864822	28033.7327439214	42376.2307049563	39680.9565970302	50649.5376383465	32684.4546143152	14971.8976756092	49181.2453318903	51282.6778914487	60976.8075284459	39180.9617560357	51217.3459354788	10818.9613516981	181.848212721673	317.636353725737	1790.64384241267	821.015669707954	1019.52975189239	16064.7538045483	1423.30395911783	41.9551119204949	140.935835692016	1009.53614675403	822.831560166925	22385.9163466841
FT0261	126.091817283875	126.09113492445	126.092060555775	403.437454223633	402.890563964844	404.065124511719	12	10	0	2	16923.1226416694	22416.1136459187	40833.1032118087	46435.3403911926	42336.3334604353	37298.4028274613	12823.7336077541	39606.657271987	40969.1910898415	32870.3142896444	34534.7570203583	33644.411485649	21044.9541093646	162.395181453228	338.504167091847	172.383004391193	347.658728051186	274.579464399815	14778.3242004395	105.540575277805	408.861621844769	532.098390352726	NA	275.551532971859	8906.96243839264
FT0262	126.09178543194	126.091359088852	126.093928285224	61.3000297546387	56.482105255127	62.1377372741699	13	7	1	5	80248.4571566708	118310.060747996	100410.06118391	114430.030356082	83452.3243348897	120348.400829072	86417.1800909733	104257.860107891	105196.332622062	115971.994349969	98534.6295119519	77615.2805238515	80757.3056430859	33849.4514901415	30328.4763157815	39698.0234076306	36609.9754243547	10104.9896038352	79690.9995543402	23317.3609832749	40378.403123414	33176.0536536439	26010.4613442787	31875.3747192499	80808.8473782595
FT0263	126.120607286064	126.119920128372	126.120825232237	469.943466186523	469.688629150391	470.245452880859	10	10	0	0	1286.65366432071	34922.1255041337	29112.2090064548	36538.6012977026	35538.2378618453	32582.556998662	2064.16391631961	33371.9349069474	33517.9251980335	27961.3527557231	30297.174466985	25602.4384346791	1707.53782278299	26.5727930691792	89.6761245344533	360.357971617486	59.9589857003884	49.6630887733772	943.890539109707	56.4775857261848	484.635124462831	258.355616624001	69.0550651419908	182.803545740491	3029.4879426565
FT0264	127.054201410861	127.054017140539	127.054488756575	42.723705291748	42.0803337097168	47.7800903320312	25	10	10	5	161818.470169615	219202.538370208	172355.114802863	165835.907957911	165310.058845339	134656.151301611	175838.997157724	152060.310986906	143339.548806585	150832.118599803	160878.460983042	159841.668399448	170873.828590306	211963.49785593	217200.100345963	206499.282596913	190204.113283179	197164.303937776	160976.646887402	208136.898301949	326726.750770748	232102.602181141	199186.185521971	198194.725052917	186992.183289587
FT0265	127.086481826959	127.086296967814	127.086810326478	597.391723632812	596.721496582031	597.783081054688	13	10	0	3	10689.651445772	14959.9204407047	33348.0713666417	50139.1246074686	42110.289266333	23286.6599891242	15043.7167182565	29886.7805867717	25060.5283468799	26834.7461475059	29623.0478876962	28023.526388617	14601.6117991135	NA	NA	NA	NA	NA	14255.2227691071	NA	NA	NA	NA	NA	13206.1517534056
FT0266	127.086685857471	127.086052839406	127.087231239446	196.921585083008	193.049407958984	198.962631225586	10	10	0	0	10182.7932794448	24680.1427806634	26354.3616926839	30816.4273831341	25490.5423096195	37077.6568087097	11355.9839887656	42190.6262022224	46445.2992542759	34055.4503909172	19411.2253727422	28446.9759447297	13530.0156705232	NA	97.0439621905874	232.384399873289	NA	NA	13651.1145104405	68.9372489596717	NA	159.310154629119	45.5848779707255	270.454376621511	14425.5565803852
FT0267	127.094416936199	127.094093455492	127.09477594018	80.0337448120117	79.1667327880859	80.5041809082031	24	9	10	5	70567.0347102731	71008.2289713665	58726.6570029901	57934.5838842479	43844.3003929095	69358.6365700681	66987.3748380233	68875.5716889065	77333.3721367838	86303.9939292201	70800.4279777621	54060.3018033137	64019.3079709355	65056.6041764846	76160.8780547627	76410.1251089917	73436.4683386777	67533.0437924098	61976.0207329318	66901.9848047011	69882.1072133328	82750.2631222612	74867.7744145005	75071.7665162752	61173.7445028647
FT0268	127.094555296126	127.094268399778	127.094728532162	470.245452880859	469.326171875	472.205108642578	15	10	0	5	143163.27828933	625935.305998698	620160.832583117	601058.406027257	633850.997508977	662403.670496971	188786.848391315	611883.515424453	696780.247664554	547629.468160684	527670.049863572	518897.298655327	184873.358043683	NA	384.929951869811	409.866718885346	NA	567.870173521042	185059.227572284	555.259411959946	199.888602715487	167.991381403345	NA	NA	173495.541469716
FT0269	127.111675033149	127.111207037436	127.112315931436	379.210418701172	378.452423095703	379.881652832031	25	10	10	5	26074.6893081442	16882.0777047053	17791.4861800894	21893.1367744443	19439.1301583801	23689.6875477908	26677.2807236016	18645.2132232596	21005.1318349627	23197.6074757054	17946.7920322157	22701.0530766658	23468.4101384506	30120.2921425598	25253.8291575909	25914.0299628675	32495.5138936843	29060.8512294235	25884.390908014	29117.6376008894	29568.360553287	26854.2475758679	28408.1981890798	29845.1393098757	28065.1414661296
FT0270	127.123387137213	127.123293077103	127.123544106605	193.916564941406	188.278854370117	194.640045166016	15	10	0	5	600367.145438738	1734225.31854893	1442021.08497035	1825456.15445264	895607.959947396	2011157.5141194	588365.292364119	642914.118930988	1754949.97494625	557976.444497587	444243.218860362	1354582.72608575	600594.572961934	30.920727300752	188.595085269169	278.693442716952	302.733240461966	83.6303736904811	580250.678665104	270.017071836763	167.3050359113	NA	62.9399438779728	159.650519735206	579768.429947991
FT0271	128.062243194314	128.062083274058	128.06248971634	42.4057312011719	42.0597801208496	47.128547668457	24	10	10	4	1394316.53392872	1135608.60516447	1377173.35532299	1152362.3847393	1426728.05832789	1227315.1809583	1457126.3467664	1322166.10190398	1134151.21739865	1487258.01039514	1199219.39135337	1165799.59420808	1443528.78572536	1658088.96051316	1402393.78334165	1479614.94514277	1523377.25166492	1560530.68751945	1134238.27499594	1393660.77881158	1442178.82088385	1336912.67356016	1385798.76683682	1305478.14285077	1115139.10540734
FT0272	128.062376602261	128.062182106361	128.062616340928	53.016019821167	49.6350002288818	54.5918197631836	20	5	10	5	1455026.0455495	1232691.82745143	1102943.04289682	922155.406586632	759781.71963705	1026805.36417934	1435398.66767107	1220348.68689157	914882.634871323	1092818.12431011	1105935.16782052	1295918.59745571	1558603.25179801	874046.704799049	827999.655420519	802200.638053509	794484.532916186	789423.037898162	1053145.52020762	794491.577104934	815329.940711799	821381.917215147	783747.623129093	1492262.05649114	1417298.13033046
FT0273	128.070124011966	128.069680596347	128.070486930468	523.660278320312	523.019348144531	524.288005828857	15	10	0	5	34092.2389532129	45091.5947904736	51685.6082277372	42853.0697057694	61569.6209032834	50959.4881076664	34734.6226513572	87104.4597077683	58303.647866071	68407.1898758411	67237.2713966578	63312.3657787293	34837.6581543125	1144.95795344389	1509.52305968603	2502.66091614962	2826.52337255081	3699.9189974765	33318.1681938766	2205.06570314444	1555.42168856661	1544.55812035998	788.07542092525	2531.33412428697	34296.4932836592
FT0274	128.081436104893	128.080976123292	128.081836111191	515.040618896484	514.8408203125	515.088500976562	10	0	10	0	1720.58320045471	1060.74923525254	900.825344026089	NA	NA	623.986956973871	2342.29274094105	NA	314.027675737937	NA	NA	621.879565219084	2879.39019749562	12522.0636595488	14265.8297073841	17871.5753445681	17277.2451644888	16619.4801215242	8505.35077850024	15962.0620783977	15002.515428029	13282.9714700154	17430.9736666549	12746.4727917287	NA
FT0275	128.09714578021	128.096492680106	128.098833985103	470.20068359375	469.871246337891	470.32470703125	10	10	0	0	5965.20199120045	32960.7296836227	30435.4722097367	34455.7770660035	33878.1826758832	29730.4978364334	8467.29808469117	34299.9015690666	31800.3750890893	37725.2365619503	29358.7043543011	35671.7470747137	2889.07095124076	NA	72.9701580877416	292.249822825939	474.556333835051	NA	5717.30466545621	258.199434092268	NA	396.301312704384	108.824317611754	304.174498453736	4770.59595579902
FT0276	128.107334542438	128.10721847435	128.107484734992	58.9552459716797	58.7084274291992	59.1321105957031	15	0	10	5	172228.633153887	52289.8421533499	17199.3107739463	52273.4811076126	26878.5586343408	25110.9373628953	173854.992109793	31960.0583933759	25429.7905238951	31063.9884663932	45584.1174662858	22719.1894305917	166006.928436168	450413.230088206	391060.763894372	242649.550182997	297313.248173814	449373.886988178	164867.11237804	389882.648619264	339235.20783438	244374.35941343	273450.166869614	256992.930121094	164519.973399339
FT0277	128.106964855728	128.106633376493	128.107550088783	502.580841064453	501.831298828125	505.095489501953	16	7	4	5	53648.1970832683	57721.5299032722	54101.8940830657	52197.2235952836	37129.7063856572	39546.2843900248	57457.5680558346	40189.4455100323	33924.4067627192	15730.6793893129	30297.9668052887	53579.9154048955	44843.0791534483	90325.3193676952	74500.8255489712	35188.1569343332	70894.0313322097	61264.6459884875	55954.6205436332	63712.7390550806	56516.3773104224	31384.8111068151	42813.9508093611	26289.0982128747	57140.5081512793
FT0278	128.107157700188	128.106946060444	128.107298613782	141.80184173584	139.250305175781	143.131729125977	14	0	10	4	293150.473271984	52763.5818728702	50382.9343979892	33579.1832356355	39035.1256269483	37040.5972759079	291794.89279847	25913.4714410241	45187.1719058789	47962.5260345867	54256.677923733	32536.5572153664	279010.417365368	766534.938974324	650965.962201198	479575.958483377	546712.589067795	688006.490859699	292749.248333523	676684.351114623	600861.328575185	408333.294235258	478191.405124696	469070.8368081	182730.528248347
FT0279	128.12610625018	128.125808220002	128.126337459303	193.916564941406	188.278854370117	194.640045166016	15	10	0	5	39929.1237178333	138076.512178356	117702.055679563	141895.072116809	75007.7903663941	160924.525131402	42789.9925594004	41634.9502211098	142055.12834055	36874.8661015648	28278.0205818107	92641.5322638915	40173.6426639261	NA	NA	92.0230807655801	NA	NA	37030.9146192873	116.426543518901	111.206589886775	NA	NA	NA	40217.8159093298
FT0280	129.054767953439	129.054588336027	129.055067527974	1015.62400817871	1014.99462890625	1015.62939453125	25	10	10	5	207462.931591049	204827.624326833	207286.028926894	204736.85993335	186063.194392137	192523.498130366	199242.035174742	195697.729154751	196174.038021863	198217.765601136	216728.626271912	190709.207702111	190462.515445471	194998.467519532	213054.782607989	200001.60178721	206318.799765396	207589.026876524	186878.41090844	190593.913071379	220444.398215672	207919.634820003	196261.291433573	196908.033414413	199869.815822691
FT0281	129.065443241959	129.064607130703	129.065753352582	497.548095703125	497.492980957031	498.177429199219	25	10	10	5	69567.0848622241	108685.922046192	104513.474781324	106328.817462891	106509.007048421	114754.840929783	67898.5010467172	106947.76686621	104575.461708615	112894.08592193	104102.400081204	98920.2072340809	74270.3309628591	34092.4206322432	35421.3475132982	37416.4110258892	31079.5537198229	34460.7395404577	70040.8582459526	31056.7700560329	35934.9438611418	35648.4093580116	34961.6297531004	35418.9117620587	68179.6950967927
FT0282	129.06473355394	129.062985742248	129.065401518328	652.128479003906	650.575927734375	654.001525878906	20	10	5	5	20276.491755724	35524.7804767638	38665.710672643	41162.3738719448	41014.7888374329	51495.2853070149	17236.1614770655	45985.2201031521	56866.3171691112	95935.056339403	30085.2242178159	47148.9271915555	17801.3447550365	22840.5036647525	7968.84672123194	9921.10821606053	6942.35814769401	9931.50164151192	14832.5272150896	13983.7947557168	11185.4895758629	4849.22290233076	1292.74314177036	14460.8776944892	16841.8634501738
FT0283	129.068532407003	129.067525254089	129.069626621264	45.2367813587189	42.0867614746094	48.3766822814941	20	10	5	5	1192433.78861823	633361.065571704	865701.375564296	681834.053070208	779490.1784083	688379.674187631	1034141.95909835	879427.261605799	810924.252649397	704072.379836537	890460.847527234	849560.273619778	947340.482998379	2131712.4810732	1131924.59249396	1120654.30506289	1087387.56734295	1131318.59389587	1003441.91347317	2098371.66011527	1053008.1426803	1941594.66301852	2111513.07306899	1950040.5733334	982614.659924301
FT0284	129.102824775922	129.101909725607	129.103176719968	59.5833435058594	58.3949851989746	59.7684097290039	24	9	10	5	156257.512958274	75256.0345951393	58476.6174321112	58442.8167422656	40994.2865862395	61077.032468078	157037.44558553	44821.9998239027	57785.2733377106	50673.5543551985	43152.3912189866	59326.2255684489	149245.858837909	368677.15279094	388740.20015623	222523.825484535	346829.886474637	319210.617083745	144202.606733458	366542.727632176	359536.850985016	231997.272044468	259505.013242306	249245.740116962	143003.179382023
FT0285	129.102243337046	129.101674956634	129.10248586282	686.741577148438	685.808410644531	688.251403808594	15	10	0	5	82577.7120739967	172571.98548208	159248.388239928	166084.632165129	116394.110508445	169380.104819251	89818.5234839672	160173.676622265	146309.306134536	126298.405043898	174570.071652159	132707.365242796	88320.8310331777	11352.294282496	16492.8476393223	18372.4753035903	22824.1556729908	18062.6300002337	82950.494362214	17341.2624447942	20774.8630586863	15328.0405350924	27433.5843598532	15303.3912796896	70582.4475639843
FT0286	130.050099680103	130.049739281627	130.050288396741	497.548095703125	497.492980957031	498.177429199219	25	10	10	5	423900.286924576	674018.691141262	677063.665058557	710721.845587109	684786.48904017	690454.384690543	433278.724019341	669859.800156872	672937.313291514	748930.119374498	636357.240248158	620369.925763507	435429.239513464	225268.190869968	202645.221741227	211953.947917904	200242.615191205	203291.536877453	437687.778452411	198617.169593565	201866.278857216	214063.721340537	213683.994988179	208737.674953071	443985.946244065
FT0287	130.050213424948	130.049767294451	130.050797726293	438.692199707031	438.043426513672	439.943115234375	19	4	10	5	62028.0344513059	63188.8698983286	55099.9768407813	57741.7793296765	56662.6800910734	59041.2844929218	58005.1152270115	51400.271662463	54878.3117596269	19089.2415342053	67649.263831179	48983.8438294888	58483.1044848729	55368.2985643126	54932.1570826345	57483.1024947669	54762.3769962471	50068.4620027875	62908.5237256775	50702.9923098592	56438.4106496091	55688.8830933309	54889.9995027356	52782.5997868087	59121.7040850297
FT0288	130.065189422695	130.064879551549	130.065528992855	548.915588378906	547.438049316406	549.472839355469	25	10	10	5	84451.3870240375	92581.5176340751	94853.3180055022	84099.6002163738	94504.961677276	92657.6018565707	79653.5269804299	93986.9932505814	96157.3096659254	93100.6451435387	93583.4398135543	79795.0706686825	80353.1222238793	61963.646768598	66076.0656045377	71547.650836939	64448.3757914832	63048.4541637544	77340.6483092102	56993.9561783251	59871.0828456012	66949.4882015884	67596.3240214897	65069.8601801321	71651.1638199165
FT0289	130.064404677948	130.063973364241	130.065002948686	483.95556640625	483.418090820312	484.632446289062	10	10	0	0	10131.6456568582	22445.7333349949	30485.5827376876	30174.2620657431	27252.1253535524	19921.5480583347	7327.74437325341	19801.2371823192	25195.8677143479	15836.0236972477	24740.5521584675	25587.2370720903	10712.7580971377	4437.88197806903	2472.91845184565	5122.77044892311	5681.45561673492	4059.441449292	6109.92613623823	5754.36271130613	6817.92908678949	6831.87814266341	4366.40016073414	6038.01600077748	7715.51790532044
FT0290	130.086168005123	130.085731982135	130.086464894991	524.88134765625	523.654052734375	526.375915527344	25	10	10	5	164605.378144947	171814.993212633	219004.472102355	192795.799767442	244586.207786389	192791.642731376	142427.170884377	324215.836280237	235890.119031023	270814.09026593	255056.616809145	251631.587959833	156703.220540349	34094.9640389329	32421.8337615323	26429.149386026	25191.5765525401	29583.1500751176	152226.145145042	30843.4295721236	29136.6207076982	29335.9237151733	29180.6974293315	29082.764820741	164478.356680419
FT0291	130.086097677809	130.08558638991	130.08647189774	594.825012207031	594.456665039062	595.286193847656	10	10	0	0	10174.8972063405	19861.1384077168	22330.188375134	21818.4689149229	19817.4872157723	22298.2414477319	9607.88690949338	26893.591036095	20162.661104925	36596.2308888696	17073.5003443714	18051.2901405618	13748.1150514867	7488.54349149125	9727.92052988495	3730.37521022558	4716.34558190193	NA	5977.56583323649	6834.83232469325	4295.40215321098	3885.39712846705	6282.72771562636	5413.33891466899	8350.42366193022
FT0292	130.122867854718	130.122583943665	130.123419683382	166.78727722168	161.545440673828	168.615814208984	13	10	0	3	23652.0741070358	69648.167549768	32594.4193755835	63497.451222247	46038.4408122074	67472.2870123945	23325.0400846917	40760.3507772755	51840.0009515416	40192.9054890336	53577.5221528695	48965.205347861	18666.397139783	712.715695982566	2290.4259202792	6430.83802487925	3998.32053331596	880.21431045956	20098.6477503072	365.013810133313	2691.34644415649	5710.95301806717	5297.22566040158	2744.19932487731	23549.6673598637
FT0293	130.159465585941	130.159184386253	130.159602055741	120.099510192871	117.418807983398	123.934127807617	17	10	4	3	491086.012702949	871802.409635288	804601.72535656	724627.108824032	557620.595969564	807320.912775066	1880142.20240468	718149.666958921	801922.661241976	773033.16036619	663244.780201377	646050.460703698	514841.567671003	288754.256319523	196974.05735822	253176.949376372	197150.730315387	104185.429006154	1724101.07998842	303339.48240056	182579.721465186	268856.158030778	340542.867482749	237283.585911414	476725.07973186
FT0294	130.159144234001	130.159102260982	130.159305931497	17.3890953063965	16.1216697692871	21.635929107666	11	5	1	5	1958418.41647779	911202.255525788	1966657.86295998	1959847.95723622	877975.24722215	2007594.375937	609162.569646647	864648.077689836	907118.777176586	1797193.2229386	1902989.24825288	831150.285302331	1981739.83907089	1956495.3833393	1989908.57504498	1981673.84833152	1968574.53779524	1960886.09451842	1914341.04426507	1949527.55472462	1459251.78623482	1948988.07666065	1927703.03441831	1935651.89609713	619882.535700166
FT0295	131.049250020535	131.048919840687	131.049607083133	543.387939453125	542.421691894531	543.893188476562	25	10	10	5	73264.788007021	75916.7233290523	82913.402667772	79577.1022405304	75937.3570945056	81023.8124027815	72312.8354586661	84088.0139157176	81143.1539013409	85639.1796656139	74000.3145714511	73986.1165917851	73094.6417858079	51190.7962635756	52367.8254080191	61353.8067843765	53994.4914005091	49156.5509078422	69191.888967592	44617.208095071	48237.6925924122	57804.8064279556	56988.0800145539	53958.3264770833	68713.5480202057
FT0296	131.049667722913	131.049436887585	131.050088695203	55.8571014404297	49.6709899902344	57.1903915405273	19	4	10	5	187025.998098208	109373.765034588	58358.1475793839	90440.9898460582	129009.838254601	111813.337864447	123220.595993568	89806.6805935327	98259.3745501995	112066.504968971	102424.874282138	131797.874519483	116985.234379703	182079.77437001	124257.573004468	139127.055687401	132163.265391388	177964.474116892	121948.100696079	94816.1245977203	140565.401458337	153751.993829638	116735.153962139	129016.687550108	118200.432092691
FT0297	131.070108655142	131.069914110703	131.070293027288	501.307510375977	500.624114990234	501.3408203125	24	10	10	4	141929.787953272	261654.30439298	230170.982388668	273503.747623097	222698.499405059	281429.336115099	160656.881612276	220511.109907925	291762.984584845	265414.252966642	231370.420620504	221785.387600167	167792.080289744	88836.3404238399	62825.3478707224	72257.2134956941	72846.2921763118	78558.2792590256	170645.877263752	73049.7630572835	79334.183451946	76774.4232318038	67814.9201008445	80520.6332164351	154008.812846879
FT0298	131.070289721138	131.069801023016	131.070664663118	519.236694335938	518.398315429688	519.889221191406	23	9	9	5	155296.046814583	221315.444796391	198977.317163825	228522.563678453	193468.530021792	222236.301223934	166875.688664094	217964.039052698	234535.236681231	277486.17046494	223638.815069232	188813.597020917	154174.454564974	86737.2556750018	85641.6033940623	82923.6816785205	72574.9060132951	80903.9151792065	144389.79638588	72805.6103263423	93507.038911285	80512.583330255	95390.0000629813	94882.0847044587	149577.604969338
FT0299	131.085544707102	131.085121178075	131.085926965143	48.4075241088867	42.7192001342773	53.9867134094238	33	10	10	5	997709.695077238	738491.221422589	886813.61532958	743670.461932559	974204.032562373	659258.46334446	1008847.45278276	769522.884888645	670222.436745328	668736.882754772	799336.526353061	638933.317588829	968253.740948128	1220146.32395411	1161554.65167617	1248931.27956158	1519959.11248107	1297016.8263111	852944.367796392	1261343.29380241	1115740.58831012	1230979.03115494	1186328.01143534	1719266.97086327	913169.844894937
FT0300	132.020838936321	132.020234255362	132.021445023441	558.205383300781	557.161254882812	558.84765625	11	0	10	1	10466.7914359172	8234.78046401342	13521.5054320494	6833.48396348953	1443.97079833349	8737.67946704229	2984.8601203646	3294.04135596752	10219.5952612162	7697.98385657867	6534.98503899574	5337.31295379003	11934.5028974315	16492.3526692344	13444.5435543731	13741.7763487835	13937.6528736071	12789.5104593337	12927.0119361416	14473.4572634697	13887.2595603615	13734.1002229542	13064.4048952544	15041.1063528643	9428.10421053001
FT0301	132.076790720459	132.076587145732	132.077071552172	641.379760742188	639.382019042969	642.775512695312	25	10	10	5	339568.953310633	560119.044572851	549722.130741701	591371.318893153	586901.158345657	723650.928518772	333477.395878807	632346.481187426	747274.76683078	1258678.9646253	465047.927301709	636036.744629815	295321.074787283	311433.180923754	218253.309460692	195007.861610604	183027.933235446	194390.133896787	294668.730765441	222358.988118716	242848.306758536	197844.445441021	195599.804411069	214388.232269564	292861.101849538
FT0302	132.081098098447	132.080920014497	132.08128144844	548.729248046875	547.438049316406	549.466186523438	25	10	10	5	297262.544071528	303740.407121617	320018.474981323	311749.497533538	295259.261273657	307863.388675202	294548.068896681	318519.461423904	303097.027812496	334653.503438687	296097.370947883	292493.351466666	286320.733509217	230518.946863973	223644.831848234	248274.345779444	208057.637648229	224130.948730754	270781.682581455	219812.524771966	217942.202578112	242155.494979067	238935.805006093	230582.646808454	275377.167213207
FT0303	132.087462027983	132.084702941205	132.087754405833	42.7238311767578	42.6836051940918	43.3704147338867	19	4	10	5	146592.897749851	27701.4388034344	50768.2311044335	157647.593047307	143100.715693641	20159.4590325356	149482.615220281	20075.0805473328	22257.6792695522	134250.109951028	52607.7522388697	157582.964137271	139301.132045446	179925.496139087	180411.08654279	169782.222265333	167773.498586271	173960.093919583	156176.73392574	177667.941687461	177335.349005514	165094.604082789	171416.659323731	166025.571612563	139657.669875121
FT0304	132.101893894946	132.101699481903	132.102139384343	521.745666503906	521.118774414062	521.927124023438	25	10	10	5	127587.059936933	133211.37993921	116960.005513653	114546.99059979	95182.2263913043	130132.765653254	119877.642038036	106526.986987242	116799.998724628	130437.384545952	104382.050611719	111120.17426367	126248.042441587	112020.898722019	102296.640102491	102635.398254736	89853.5788810253	92016.7561568836	121819.94530872	91277.4784189606	102669.001217092	95754.3260043888	94321.3883261861	100366.271637836	105565.412738707
FT0305	133.014690069323	133.014012400769	133.016051057426	39.0928325653076	38.4664611816406	39.0938186645508	14	5	4	5	27894.2348832582	12101.5624250653	14519.8601621451	12147.8116384204	2637.08292243537	2878.51753800921	29449.6160281316	12950.4089745102	6043.52672926825	14654.204324651	5112.23089968786	3010.40521964198	35917.243642972	8326.8008646043	5956.90783019084	12030.4341926612	13119.7087949202	5901.65904585365	36355.6191593595	2128.04601520021	5681.61842337996	7890.3267657368	22428.7650954945	12249.553193251	39683.5931940121
FT0306	133.0863951389	133.086286087172	133.086601803364	79.2285690307617	78.1330947875977	80.4567260742188	25	10	10	5	25574684.5782138	37269352.0806357	34318727.0623651	25000841.723974	25061052.3587799	26184173.7493352	25451099.1428007	25051006.905891	34200458.8495307	23774028.0476367	35366804.2254246	25942070.9317346	37584141.8963077	27124717.6272742	26769979.3569816	38379021.1180095	26554618.429931	27149325.2516594	26148021.3643313	27308898.737218	26526533.0115206	27504526.3631441	39096116.8095706	27854045.4933918	20144852.8100836
FT0307	133.085969198089	133.085839247622	133.086108097409	508.114532470703	505.715789794922	511.778869628906	25	10	10	5	1020983.07959233	1613444.22553504	1512925.05366951	1687520.10255316	1503116.75082207	1025720.66226912	1107545.08892915	802006.574137688	1057100.80858541	980184.108605146	868048.775972843	888089.189855039	1160572.94610598	554488.39594245	532294.665268064	550281.756334042	472486.870707013	513448.422064671	1093358.62735494	518666.672095468	507365.958702564	579858.268670142	540704.881852865	579777.191263437	1077592.40718663
FT0308	133.085957428941	133.085783267827	133.086142972896	518.618621826172	517.980163574219	519.259986877441	14	0	10	4	419189.623488039	673316.730213728	547655.702850832	597904.792807499	558761.133095289	623564.834887454	436157.858314983	503254.107268427	605907.561018926	575043.066386822	526138.158958454	389401.951982458	432272.366340291	375538.662778014	323268.050251603	362245.748693042	343513.129129797	314521.403217127	461281.695836596	297755.52513886	295856.401621068	295998.440335714	330376.539012664	340338.361433943	495976.896159165
FT0309	133.100613357024	133.100414917352	133.101086112504	43.9634666442871	41.4641723632812	48.3847808837891	19	10	5	4	1003352.9408274	633302.927570179	397867.950807356	705569.212242873	592147.022610903	867460.616145433	987960.686007276	902906.0839985	894007.827220456	908556.924309361	946165.879281768	661776.580555405	750405.385205229	919818.297367397	1223394.40524081	890105.168305859	774703.779494344	917187.63780697	1036918.69513437	853760.396001974	764638.786027139	828216.895065254	812593.077658206	894302.649228546	705774.417770473
FT0310	133.14913297419	133.148882170303	133.149260108584	79.8686828613281	78.7463073730469	80.4567260742188	25	10	10	5	173618.874609543	199089.574555038	190406.792045283	161432.432371091	198912.345663644	154454.774000096	161184.938196403	156026.522410357	171385.373908196	157263.244265597	209503.968566407	144556.945686601	138959.679344212	162211.796415898	151162.685236187	151065.462943486	166949.411144977	148795.45029972	134491.967163085	147047.291004761	143569.817525534	160056.840123849	229580.775599035	196774.778088082	177212.96785528
FT0311	134.018850199894	134.018610891682	134.019023716835	638.865478515625	636.878967285156	640.231994628906	25	10	10	5	86155.9149421658	122342.830140358	132453.619943038	124549.962005764	129553.918635868	137903.605942335	89712.3959199712	122670.100650065	147843.640281865	191124.887910272	112179.847983951	158209.57955813	87977.4700192841	152785.27840371	87459.8475393187	87276.5712260641	85817.1431594342	92514.1318816091	91477.3447340727	82504.8237800854	108306.134624733	79808.6788794341	91748.6940487562	86022.9309002425	96702.3611356719
FT0312	134.061652425359	134.06120764135	134.061969192572	51.3888626098633	50.3409080505371	51.4899139404297	21	7	10	4	186201.190073139	150998.371242801	159909.543687659	208214.838747384	176355.746721774	190465.820250355	196404.854713473	167548.582744149	172690.45961191	190636.736394534	159672.579565377	201584.095470928	208209.444649308	178772.036563259	169131.820698323	203724.767313026	194116.568338276	153357.220986872	177283.630302073	168406.841628928	183708.237202456	184389.667782133	240487.136003432	236767.469251556	244111.770039825
FT0313	134.060607938453	134.060302843793	134.061020019453	89.306001663208	86.4939193725586	90.4609909057617	23	10	8	5	188944.546281323	252270.198003805	279973.823878725	378717.436216959	328164.090055574	241278.813818262	212555.96197086	261595.639478671	245876.399420878	224108.391806143	304528.41483702	288453.579978305	206067.322569548	62725.7268984387	66546.3314235703	34654.5333200525	63270.2044367599	57584.2780148441	185908.378134586	72321.7136368289	75430.3919748575	61086.7253183573	35168.0007041822	69473.1442156853	171315.982755445
FT0314	134.089981338644	134.089705835396	134.090242752166	78.9152297973633	77.5241394042969	79.8686828613281	24	9	10	5	1443524.38832362	2247990.10865966	2082351.83084569	2028831.01234433	1451933.03727748	2187390.23474089	1407967.14492383	1434124.68076562	2035444.5277311	1736617.70118466	2140142.74321619	2110002.19912433	1465282.93082354	1500364.30048129	2194788.99476387	1515720.75745292	1508131.68511503	1531428.0973696	1440030.81389306	2118578.65219441	1521241.31816206	1499095.21750349	1532170.47399941	1574367.6964077	1485241.95196765
FT0315	134.089288165619	134.089040927801	134.089602412254	508.086044311523	501.201629638672	509.976623535156	16	10	0	5	78035.9697785787	107003.774186981	107679.316476668	72092.4580012533	64775.9897368737	70672.9864266515	73133.6633088126	83670.3377198428	69255.0930081457	114536.481373787	55635.6759039561	108943.74085066	65702.6047240198	33872.4349290794	27391.5919229547	33898.8345228389	21420.3166247946	28509.0068511345	58740.2247673832	23954.1877525994	24822.7710906086	28695.0748119554	25007.5412015032	27659.2887478269	73102.9214867639
FT0316	134.098610215062	134.097632968475	134.101638083113	46.4882888793945	44.6101417541504	47.128547668457	25	10	10	5	263332.786928541	357568.628931307	297017.262387648	330843.367647793	267715.841102722	331130.891572567	230776.313168902	329510.213474811	289817.234575317	309495.490715133	289427.457618488	311278.487312753	276078.407322162	210472.96973708	190501.546496797	217004.70134587	131370.524739134	142300.236121394	267161.376791601	193141.621643989	198117.408956224	140979.025682248	214157.225901213	223212.513999694	255836.755151241
FT0317	135.044221490192	135.044035836217	135.044510192083	43.3521041870117	42.7072067260742	43.3704147338867	25	10	10	5	390389.252282896	295093.567494654	346446.05277658	322959.554840058	289187.55848983	292633.345558576	410172.008841852	270479.042569786	285429.609537846	300211.482247364	293081.6916672	309469.352665763	367131.072985787	482434.487029686	469291.047804727	534720.178684321	515494.459866478	419165.473038496	359571.72966393	394741.238027619	450026.029177801	482801.478540992	430356.476593673	458256.873271552	322288.356819431
FT0318	135.044105617426	135.043977490153	135.044228555439	593.317932128906	590.641662597656	594.674560546875	25	10	10	5	405868.368028172	635136.602003878	399357.967883348	432200.829010606	394461.020219169	571151.902779937	487123.496139944	414404.000978273	420742.000054471	375619.57546745	553131.86506623	401757.68237179	394213.201344894	349773.633227348	506525.503558389	387207.914429158	583344.082735768	535522.427227199	397006.984745964	509454.544377065	451351.385989785	514032.854783535	383207.914156441	507742.127934041	457894.757012086
FT0319	135.056602469401	135.054022823981	135.059630171924	89.317066192627	88.2999420166016	90.4883804321289	24	10	9	5	34843.6245185975	28716.6208469868	38472.7997815154	36993.017139025	44240.9009492799	29336.3577677304	34646.177018052	35652.6778875804	28382.2333429335	36476.0017847512	28004.5206752513	31658.0636537316	21466.3953497501	25949.0678226936	23249.3468120089	24451.9428699122	23937.7912035515	21956.7792155524	27963.6545116188	30243.4459585268	25067.4852657039	22895.0720261433	21185.3206272811	15068.2144301369	30460.2074201615
FT0320	135.09165299975	135.091437903054	135.09182134162	314.838165283203	313.945861816406	315.050140380859	15	10	0	5	386871.271146306	764385.746206137	762218.803487626	835376.550680739	696523.014388301	809919.903661043	387652.036725883	811177.498961854	808103.270493649	745720.233347949	690406.772472896	701831.217763883	390463.325184583	613.597654713903	421.127222846536	710.611002016067	256.326001494271	459.568879079819	374324.928044866	803.474827623367	443.789172263656	594.911578314645	959.135386843341	443.758961728641	384811.114614536
FT0321	135.091627168729	135.091478772851	135.092062962216	177.279998779297	172.24089050293	179.3701171875	12	10	0	2	74407.1319163351	144219.950856341	150464.18116805	119166.39552255	168815.535720653	167704.101133804	78104.6164001059	152894.653887758	140193.749402084	107956.756360352	147827.514892571	198564.99272311	68401.1420476081	171.177253319845	NA	NA	952.973070191506	NA	64393.7341690923	697.168774297312	NA	NA	NA	NA	51243.2216548713
FT0322	135.116897732346	135.116707988885	135.117015567482	43.9531860351562	42.7072067260742	44.6101417541504	24	10	9	5	848665.440467522	700601.244442039	828976.60433162	824192.036160167	749792.342067404	663540.585145277	871009.904396504	771921.747408127	727032.000403175	734105.908591454	806950.393432561	760498.865958616	848557.845744295	1205520.59080695	1193995.4777768	1129506.15305187	878765.293784761	1082660.92665033	853277.7007062	1127431.7863374	1132744.45146852	1324856.13630565	1094354.42181145	953705.483578574	823069.023320362
FT0323	136.040060314196	136.039925795257	136.040221277626	96.0769958496094	94.7548675537109	96.6240386962891	25	10	10	5	2896344.43517369	2453805.13488772	2237991.38202658	2392661.84943312	2140295.27969005	2373421.67157663	2839421.41893151	2319869.29824656	2308621.68752999	2318052.38207479	2345400.17000064	2369864.72668106	2871692.55923237	3644349.2313338	3621089.18687313	3758042.54408472	3609044.16239068	3507074.5887669	2852864.09470927	3468298.01058289	3533876.46222758	3720507.21023285	3565169.5221659	3599567.91221848	2748118.41377138
FT0324	136.047461216994	136.046663060317	136.048033292076	43.352237701416	42.7072067260742	43.3704147338867	23	8	10	5	36625.6866863192	27097.7902671838	29734.8313857674	25725.0595315418	16427.1890543827	30529.9434916605	34996.1369561162	28782.6928853775	23746.118997708	24698.8109176609	27379.1526939012	26022.6216708875	29736.2124245015	37815.6742018713	36938.6356441617	38393.4971579454	42298.3193778509	34101.3807418723	32212.4523091741	30165.7377178548	31761.6924517455	33640.2476977837	37183.2865767421	38328.8309143618	27105.0031330836
FT0325	136.048032438183	136.047759545515	136.048504497566	641.378002166748	639.382019042969	642.775512695312	25	10	10	5	63598.4197866917	113497.19126422	106515.789433926	112069.6452768	124398.300567642	140797.794630881	72516.7359984666	120641.299869061	162071.79832153	260673.761631139	93084.7683427334	124403.502683625	64953.9230412059	79630.3778090407	45173.2438815137	40632.6916541113	43978.0743237094	47063.0224068579	59749.8350385825	46949.4594300091	46043.8208532427	40002.1853041425	39497.2174241301	43199.7367873192	61359.8076011427
FT0326	136.062308074723	136.061988941825	136.062553828158	103.174816131592	101.761207580566	103.479057312012	10	0	10	0	24413.3802371158	17458.0471413665	12834.6948615551	4103.71658608913	10300.4816455662	7109.9914164218	19231.186504817	12698.7942516738	11915.4415072931	NA	5215.25171639323	2884.31759203672	40831.8137976329	78370.809430636	84240.2516893386	79137.4192200713	78461.7993487213	72149.6698218736	25759.3619746698	83486.1810411513	83813.394404008	70542.5798872486	76392.5314780382	88506.0390312457	7890.75178652339
FT0327	136.075853255109	136.075493440598	136.076346495841	497.547912597656	496.492248535156	498.177429199219	25	10	10	5	66496.137523939	107765.21824345	106239.289352238	116423.405397517	111776.786566637	109264.042949438	70071.9610399753	112105.193277435	110475.819449916	127249.618862862	109798.172232891	106261.250368524	68476.1323492303	36090.0031521544	35574.382261162	34580.48566136	33528.7597272545	36796.6947191209	74265.7493875785	28093.307952503	30925.594724156	34656.7812105268	32670.6167287486	35966.5338359848	70774.1724869683
FT0328	136.075919694552	136.075597843725	136.076201906001	600.726440429688	599.716674804688	602.0517578125	25	10	10	5	230779.686688768	283530.561603877	303322.776522338	288588.431116786	283975.128847389	292113.65642451	221695.842273261	305813.677481217	308335.78048557	410742.113671903	258081.82750394	275157.985614591	210168.144278967	146466.445477903	127551.460749656	127440.845416876	129383.22776979	119369.156224103	193779.104584349	127961.286544874	142856.17004028	118885.495683998	134106.037688199	132829.765870124	198846.788187325
FT0329	136.07631002524	136.076091250652	136.076842131802	129.588287353516	126.539474487305	131.273498535156	13	10	0	3	95881.5433909334	352045.592495932	197897.684392892	181257.957733599	155461.979833682	172362.141110406	109055.783664528	222610.265675216	170156.38134166	212096.186234145	187554.821012132	116605.396679845	89939.1303355223	NA	3710.06353575848	1146.39832880242	NA	1491.88267398477	74045.9043084853	1653.89974268451	999.061060376465	2635.20927530723	NA	1160.00395940803	105345.054108267
FT0330	136.076461220182	136.076182709468	136.079729279428	61.9251937866211	57.7545433044434	62.7762145996094	17	10	2	5	280843.91297603	431695.425186657	404389.675349179	449348.895515892	379411.355519645	405773.783710599	262816.613871916	425562.02894588	437416.807986004	336422.808642697	379289.552516645	384949.857883117	291700.079340021	NA	2273.48467181136	NA	4492.22632931232	85084.6713001456	286229.232264623	8745.80169774363	95654.7721264145	NA	NA	NA	247088.770163492
FT0331	136.09396410167	136.092605096075	136.094436533595	314.211822509766	313.945861816406	315.050140380859	14	10	0	4	21029.835350845	56358.8353143772	52605.2706003143	68452.6467203046	56172.3187788669	67883.123668193	26516.6438608476	55649.8916056064	60627.4851007154	61404.0166864884	53239.4209488459	53106.4145471156	18358.6289156697	635.522660319427	NA	NA	229.990515911207	74.5026778582484	19780.0583881466	161.2177898461	630.380950535914	83.5186839142194	429.20436144794	133.570137838398	21526.4726187419
FT0332	136.119514977104	136.118920885207	136.119874323695	43.6730003356934	42.1042556762695	46.4882888793945	14	3	10	1	83104.8769348338	67976.9386723638	77223.3450708389	72125.6920338618	67654.4735637591	50290.9158008448	97210.9407514911	78033.1812856086	89496.9166578054	81851.5661894856	89694.360800392	93239.6070087302	92884.5367048765	129277.21029575	88506.1456000898	123098.710634789	114448.50495556	108016.771392131	107814.721122004	120187.801802137	133127.161688452	111266.317937701	129699.94718154	122290.622044894	73298.584828712
FT0333	137.043205338098	137.042911956634	137.043586453857	96.0769958496094	94.7548675537109	96.6240386962891	25	10	10	5	212060.071084677	170846.05960441	154695.703010131	159074.912337213	151050.324693415	161500.960854884	202364.062727537	163454.40660868	155651.489499429	164415.181202094	167042.991958697	165613.752677291	203464.481337496	262452.017813738	253963.627621225	280963.818776756	252940.029196037	245407.284901212	198441.595174429	241624.786705525	252266.938867639	279326.281361075	265204.933736863	267207.572623322	191662.094370835
FT0334	137.046220945577	137.045951543687	137.046468308831	211.230697631836	206.666442871094	211.905883789062	25	10	10	5	615600.198602075	698680.500735569	551006.675673536	526806.123317791	471257.0955761	882320.024260436	579763.199128434	548721.093932433	643088.35072287	565575.998730617	510579.72530653	612624.273517025	612094.057497731	436236.358234892	475151.369330494	507465.045013787	543272.651634465	480474.216484368	575883.385194763	488800.770112513	501937.156075654	509644.025622936	491133.499371948	546316.712334502	610022.824800584
FT0335	137.046032337312	137.045395524581	137.047304537982	383.576110839844	382.924438476562	384.237731933594	13	8	0	5	14286.9444519468	7754.72486919165	17888.3846009895	13340.1568597555	15078.5361528595	24995.2608760726	17278.6486463	21744.6709449098	16331.7105270317	23059.771224618	15892.1402721154	19593.3563656658	24017.4082604022	9886.19438337162	4842.49245980713	11770.423865421	11822.9835738076	13283.3637204998	19602.7408730909	6261.33897918132	10184.9841225313	8097.01784418689	12227.322901388	5535.60087324513	12239.2969967984
FT0336	137.060665389124	137.059921957598	137.062298300437	53.2915344238281	48.3715209960938	58.967414855957	26	10	8	5	543605.240458565	289125.976997754	296030.566889665	347165.777186709	260054.917321054	271855.939517096	502456.565966826	410191.368149598	247860.820090781	558936.355047614	476484.224954827	456923.765179392	254208.607292242	501417.443400632	234027.300947104	414011.233595233	190103.656681865	410276.571083184	174767.489145771	302042.52045897	375041.810149162	434544.589539395	196489.784060278	231944.6896911	433987.557337609
FT0337	137.071559701782	137.071235816371	137.071798201803	427.038177490234	427.030181884766	428.158020019531	15	0	10	5	357926.625079302	1910.39126034081	6020.54315773249	2913.94164204278	NA	1848.67871908205	361026.602032769	1832.29947787523	4612.07789567592	3940.73725694418	2108.16860359375	2412.61101415295	369949.175488135	667513.386635548	657130.143321678	666095.807903074	634501.095945463	648018.178595463	362140.734765949	638012.571422383	662820.83416591	658769.456773102	641892.771881819	637829.911139581	339001.349905223
FT0338	137.070789710696	137.070444638031	137.071267910753	581.256988525391	581.243774414062	581.875	10	10	0	0	4730.53429546952	32861.1301691271	31844.1552693062	33002.8663242236	26667.1244548168	33751.770696938	6198.38677050386	26248.699283246	31293.4872288319	20502.9117717594	24767.7146430207	19326.1513927043	7246.82160018172	NA	75.9915063623339	122.912981534842	NA	NA	4687.96884105461	NA	NA	120.114311186131	NA	NA	7657.87701769386
FT0339	137.078372261899	137.077556833019	137.078670341701	600.406433105469	599.600708007812	601.365844726562	14	10	0	4	18440.7280077468	24075.0398981075	20589.5970153809	24477.527917549	22188.4586783995	25885.2218487215	12435.4480791092	27561.8243773151	21703.7475046303	36038.3418541898	21639.9008571481	28287.6188170668	15035.9093530253	7433.28748512268	4523.01809530891	7017.8024122417	8587.40961789659	8847.98631538664	18886.9263679795	8429.75446049656	6103.32060619444	7087.97792498767	9833.92934764177	7807.89822770655	13543.9694076266
FT0340	137.132539597465	137.13210301409	137.132709703657	45.2359986305237	42.0867614746094	46.5167083740234	25	10	10	5	315773.59961265	308050.521225496	315144.604174962	130335.735377428	123728.982054085	269706.35887966	305753.411768313	283676.56136458	119316.948644427	274381.509390609	146722.588554035	280555.928548728	336030.654908668	231109.995576857	271345.062095953	380642.251917646	356530.046656737	221414.467891641	292087.671469416	375400.381418678	374289.889537759	395375.026385198	368321.411837546	210754.831190437	171266.542392955
FT0341	138.048382200405	138.047930113859	138.048749345465	211.230697631836	206.666442871094	212.036209106445	25	10	10	5	40791.2944392058	45845.3026208453	31950.028751269	33951.913927719	25420.1776661421	51752.0520660281	29063.8254215964	27111.1777973897	38972.052264316	31804.7918802202	34817.9275015577	37194.8561666059	32150.9421563335	20479.5110395883	26136.6838711252	25380.5942849815	34545.027394673	28641.0691213396	37788.5476120722	26345.1074611799	28256.1011819383	27339.9249145947	28984.5442074227	31749.3254562942	33822.2258472934
FT0342	138.055289933813	138.055169700995	138.055413043827	557.832702636719	557.161254882812	558.848022460938	25	10	10	5	586807.087986767	678625.084387018	833839.506516659	690655.11617915	691439.793882328	740762.208797685	583627.639522279	739624.08655495	758642.605499025	829469.980190487	635512.746913513	767635.807059277	588366.712366476	474436.990901157	436171.129726364	426955.288296038	416734.475402925	406920.944282378	562274.447216598	425468.301687069	437619.63734235	419989.302359665	414827.281026009	402994.169579764	542720.953372568
FT0343	138.054941511972	138.054295026814	138.055466946608	357.639526367188	356.966979980469	358.762451171875	15	10	0	5	31366.5411946457	27173.8184100576	24464.0206058052	24972.5081647933	24390.7392303781	33568.969168067	29288.4480082383	34381.2409799866	34057.1630319144	22761.0575888073	29852.3765990541	30362.117248659	24848.3874647878	14534.0921366627	14596.9051521868	15075.2882116735	16912.8733840585	21541.0226735473	23782.8095449994	18836.5716509521	15114.2132304758	17120.7795769572	17400.5973218679	14175.7565258008	24273.5597534571
FT0344	138.065807683514	138.06492819068	138.066488095527	51.3888626098633	50.763069152832	51.4899139404297	25	10	10	5	126764.654041798	107637.599939143	107685.148866756	139040.486846768	83773.7166225761	103153.015920243	121320.58475945	135044.650554433	98123.0877770518	95431.0018161152	96432.7654173784	96096.8093269039	120834.602778821	140250.211675367	156071.007547298	198062.484654801	147739.211261121	132483.046373899	127186.584592376	147412.938760916	145402.881432545	178273.434767893	152464.662476306	168644.232067163	116830.915419451
FT0345	138.06508130138	138.064079964273	138.065749393556	66.5461807250977	65.8987808227539	67.6202011108398	21	7	9	5	88110.5681928869	79456.8796961568	32975.5617190037	49800.3065685206	45799.8000932783	21225.2431226306	52505.7869373355	48721.0059074111	46197.7365571354	49026.6358565132	40723.2325694197	52945.1128996569	83656.9527886311	50845.8393803844	57915.2506655082	61762.5991806714	55827.5664720777	58994.4334841745	51420.0847522977	59967.9461598359	62238.8586676187	58804.6743208949	61950.5388125964	53083.3308141604	53172.3134505004
FT0346	138.07404576417	138.073599094252	138.074522834138	428.142608642578	427.033874511719	428.158020019531	15	0	10	5	29594.2442426272	NA	NA	582.373566180468	NA	325.688712550061	28703.8532004	438.254414026226	146.716319554618	NA	NA	NA	28681.6585879214	55787.1233165637	53717.4039067949	53282.3915516585	53520.31681275	52685.4144092028	31658.6885826616	51351.3297893666	52719.7680594516	52340.2675409429	53353.6935901456	54183.0073873388	28822.1150932163
FT0347	138.092394506926	138.09215936437	138.093137479874	45.8690547943115	45.1760749816895	46.5283584594727	22	7	10	5	157556.167102775	161108.261507837	145728.891234512	144522.027367519	114221.378689666	162616.194311661	119451.563838346	123514.266396686	89448.3529391501	90002.4880488496	110945.258123948	129898.810496069	173657.500600131	203713.644055042	191892.327141107	159871.818584113	191075.236533758	178313.631041491	156164.563319872	192403.003564476	207362.241457948	171337.90202231	162649.674416673	182270.230484544	165971.146663808
FT0348	138.092154255415	138.091775347391	138.092904092042	59.5528717041016	57.7063751220703	65.1846466064453	19	10	4	5	177351.932405142	185344.408844293	201637.907738164	608245.957811491	165439.426775693	241059.882517811	178045.930835254	548638.28165724	594167.749602355	211738.189831155	195482.560426891	181281.232325691	135156.169609266	58639.5134086208	67445.2391557644	46521.4260372768	80857.6422806585	86154.6788465538	131292.899088722	107314.51785345	101311.325458701	24707.5889700651	62951.5786669272	52132.2732591191	106516.059299409
FT0349	138.091407962696	138.091073868108	138.091770960945	548.377563476562	548.024475097656	549.33447265625	15	10	0	5	26218.1147056678	46883.6942752623	47248.4766532277	49979.8672011048	49352.404905092	46427.8677751267	24325.7060356438	55161.472668771	51721.7573482431	59006.6915550914	43837.1528531425	43874.8098834604	24058.7116514625	77.2887362092733	525.384298704565	126.238321952522	NA	NA	24457.7193523464	360.062256557867	601.701449900866	NA	231.965773317032	114.513684491316	24034.6153117195
FT0350	138.091789915356	138.091664549735	138.091930292223	109.763717651367	104.741424560547	115.877685546875	15	10	0	5	337457.566573752	546119.010368355	774153.630790988	376753.040153746	369904.339330845	390098.214781444	256938.900967548	743982.651282634	517041.932513805	526430.744756553	472047.468640204	385907.446316558	231654.214228978	17328.4497865736	32321.7170561369	21648.3342179906	32322.1921116646	17434.3328375298	141843.711230904	20068.8482637585	29747.5600458543	21584.5868238214	23644.7700364391	22021.5744523429	314203.250041349
FT0351	138.128444500793	138.128121506461	138.128829094023	56.4727554321289	55.8037338256836	57.220775604248	21	6	10	5	69223.889578585	87017.4075527268	52720.5480789488	84457.6054147624	51189.8188538737	67776.7848187974	54402.2274437689	54701.8653272765	47173.0795175596	56015.1381409794	59885.7833675551	28319.0226683497	66588.4403391534	49799.5153857311	102687.449935163	73961.5088210022	57488.5604576464	83246.0177583271	72259.1414801597	67847.3541982239	56621.2932435356	47275.692276014	73448.9130130133	142599.275169648	72117.0291905015
FT0352	138.128066710159	138.12782850066	138.128400982986	97.3365859985352	96.6975708007812	97.9652481079102	15	10	0	5	85766.6997529473	181221.434049532	133567.397497294	179386.762210415	97962.7260708958	145155.384071989	94339.0016946942	122660.67687442	162044.559948449	132840.386364116	145238.445461615	103154.296573126	93863.2935864131	15377.482197091	26054.0163703518	13100.2730859764	21864.9922168225	20257.1302198403	70383.2101587085	11919.585876897	22567.1647001691	19738.3402947441	16434.1436899468	21308.6699275062	65805.9628276936
FT0353	139.050200255795	139.04961566657	139.050503374871	277.863311767578	277.071533203125	278.363037109375	23	9	10	4	137046.588143301	210017.144500479	157908.440716714	123345.791942747	127380.607903898	156897.070517922	115871.692494394	351968.290292466	155367.061056029	140322.980523454	138487.710934592	136295.495944728	132775.099680984	70865.4802617519	73515.6587156389	65681.6990123559	70034.0400393313	76428.8860666399	126453.040727615	70307.819853304	71176.0844360261	72229.1615426906	73864.7383309754	64406.5532340109	123861.937705474
FT0354	139.05037345826	139.0499226892	139.05108121797	175.4560546875	170.99250793457	178.494552612305	21	7	10	4	28154.6216812329	33668.7347766152	14542.2154858278	21948.0599730313	24611.8587195792	36511.7187857162	25878.2665850984	21946.0997643027	24168.1473015651	16484.0659985647	27757.1235138333	25894.5465618186	25500.3936009295	24797.0991987738	21436.7480527586	30266.9152560891	23886.8096135196	20338.378134314	24844.1229497083	26544.0746579958	19767.4770256637	24413.0883573089	21492.5014181994	31563.4381231597	30573.4781851963
FT0355	139.050384160328	139.050198161025	139.050628734789	268.469940185547	267.197784423828	270.153167724609	15	10	0	5	268412.37813374	876491.021468202	426591.613307063	282228.37826352	254642.484335527	649215.645105618	254826.25686706	1578027.74118692	460079.14803368	397004.27336758	264700.03668366	312371.754876605	229130.143489973	5794.93691999997	7253.0782571286	4969.91451455014	4532.25469872462	7637.20125556961	220516.01552876	5828.19920051247	4930.46228355467	8281.0059946222	5530.43778245151	6147.86030124554	224522.462224681
FT0356	139.058027441567	139.057529028872	139.058424451414	557.832702636719	557.161254882812	558.848022460938	25	10	10	5	53634.5892369341	54712.0124790519	64264.8557521403	56432.3053890343	53190.9664360061	55874.0781935056	48760.6480334233	55490.3681453193	56347.6114985042	64804.47876287	48155.0067600422	60980.9828917224	47780.8161816406	37558.1211050414	34988.1548411151	35253.0061904838	35679.4561988985	36268.3930106399	46300.9827405108	36452.415552636	37105.6739536012	35905.6680737995	35147.1673912865	31735.616162877	44994.230069095
FT0357	139.054364199701	139.054189027613	139.054650062683	42.720043182373	41.4529800415039	43.3625373840332	20	10	5	5	212701.005779619	302460.895539936	330155.353759354	311525.941936039	235486.542831883	289351.785908358	250909.185903218	257037.314947378	246431.85874115	313338.160434516	279165.566507368	275718.121513264	251135.488248702	213488.105208358	127858.184880905	182059.670771458	184351.59985664	147505.742126305	191440.408477044	168817.667945505	149162.23400324	148277.666332842	145405.879688696	115624.173730437	184090.963105674
FT0358	139.111893913472	139.111626908579	139.112241590914	44.9156799316406	42.7216377258301	47.7527847290039	24	9	10	5	112019.404588258	178654.393283987	176802.224057695	87192.0357827774	71592.3773054442	91700.9302744795	107898.202575102	159756.099819901	109152.591898344	148067.204836851	89518.2787227677	172115.288896402	189165.472437014	215082.826177531	203040.831705768	102691.719254204	210464.059015621	95362.5269021653	93235.4445254345	195636.303940643	110486.003130136	102757.18019265	221684.616567871	101768.384659436	177826.068069134
FT0359	139.122902042884	139.122627346009	139.123164252171	135.933151245117	133.388854980469	137.521148681641	15	10	0	5	151599.520484103	292268.946226344	312558.531525907	278205.679506509	307728.048871793	284937.565511763	153294.482404296	264120.560184189	275739.406334971	327078.747500491	300767.767159445	301469.849513825	174204.608151222	2513.2132656455	4540.83188474178	3262.48293873668	6062.13630912155	2331.84888160229	160082.198547856	2107.61188248071	3402.39251241535	2088.10720970482	6334.5397210427	3464.78022503704	151048.212105311
FT0360	139.147882550401	139.147256710332	139.148731951896	41.4659481048584	40.3520317077637	42.1022758483887	16	3	8	5	18300.4701626039	13692.6513313154	18907.0682279486	21298.0389748329	15714.397688811	11110.5338589549	26054.1972100888	10059.9437508086	7438.26657044888	9710.81877952814	37896.5641719094	20991.8837805167	25360.4124400939	23122.1326722519	12103.140648298	25087.5742833742	17072.0309115844	23452.9584609856	17321.9766212751	22621.8246599007	34858.5116970849	26599.4089368885	19406.0614901791	13887.3727047108	19611.8094343599
FT0361	140.054326196235	140.050508318142	140.058128923305	43.349552154541	42.0803337097168	51.2581977844238	18	10	3	5	79636.3956981503	98081.7164347153	53621.7561711345	76181.3015497033	74399.6926423256	89801.8172700497	60624.3682197154	73437.047974093	97949.8718275692	85863.8222130748	66875.964377081	72368.6187561026	66936.3461041188	17328.9090843219	46206.5089630544	17403.3852496116	16457.2682098922	25469.5018573692	42085.9474912969	32025.0512830422	16689.5409201273	9422.55393432389	11928.1782030632	21388.7581430899	31823.4998229076
FT0362	140.068344957553	140.068111663544	140.068546847963	557.032653808594	555.10107421875	559.473266601562	23	9	10	4	268000.38694419	272227.888775712	274190.085668797	261160.493855043	251654.436308577	283181.257794662	426168.083467402	216534.419457134	261804.038771195	277592.927631018	237966.345088315	264838.135656069	259868.737433851	429980.850523912	420833.842160144	430678.681081723	432412.722801722	413843.551363291	264452.221903216	433663.854284164	392856.00262519	375710.336986184	410232.100614364	417795.2751821	194771.932378435
FT0363	140.068291845353	140.068227054026	140.068565866828	583.028167724609	579.387145996094	584.445861816406	16	1	10	5	624408.510573304	796328.668051826	751506.218833199	1080209.23494726	722975.60533022	733236.333689928	576713.567137718	713285.504395008	714495.494336305	650726.563377239	702193.418998153	732490.13625311	389976.710715869	433460.891865785	423174.273109424	440599.754257982	424848.778787393	444448.912550112	365356.318368539	451392.558323219	416698.796877861	417744.267749786	417586.931973804	386414.393417382	366510.552415252
FT0364	140.068901797767	140.068681949234	140.069063720702	529.128173828125	528.087036132812	529.818481445312	25	10	10	5	5877604.14981149	6665199.69189259	6775979.43178442	6820135.66681702	6612677.61006031	6942935.11104519	6126914.30368775	7150174.17805187	7144112.2535658	8309124.49188885	6730409.39543213	7201703.52148813	6287217.95422401	5826402.94318196	5205289.46258723	5142018.93613496	5147697.90397078	5069511.56125374	6002084.83499672	5207043.98837698	5426443.41080474	5008911.92242102	5175661.62173691	5112958.84590675	5883205.07701808
FT0365	140.070409169354	140.069826966461	140.070927665469	364.415069580078	363.691772460938	365.065673828125	15	10	0	5	31423.7764159497	57487.2098924	48556.4820355986	49621.2015917106	44563.5934003489	58134.6039351728	33287.6437296286	46483.4430732815	51432.6269736124	54153.4566981836	46866.7122545974	40114.6697939141	29004.9810667584	402.676461293548	813.916204776615	682.077340654201	894.231189055575	529.621482570469	25433.5353933787	339.165025459809	271.303836961836	NA	456.549914467666	159.012602121383	25394.0165974945
FT0366	140.070910267458	140.070725276978	140.071138762634	96.106330871582	95.9378051757812	96.7042999267578	11	10	0	1	81701.9855211861	184228.985110526	183052.351490363	195103.737561174	143922.925576534	187899.057208099	97626.2619520109	174700.942773949	196895.98158786	181103.206759702	178190.051900177	180372.638739049	101604.468605078	1444.92907758699	4120.74176583543	2368.79338859725	2518.08076571783	1643.4182580784	121609.098652139	1705.79265646223	2131.27166898507	2494.79443916153	1197.16919742853	1711.37972458783	88948.5160205908
FT0367	140.07082275854	140.070626848684	140.071107595627	104.245807647705	103.61791229248	105.247817993164	10	10	0	0	91964.0792801976	133023.77091229	125456.620149463	142849.687883556	161565.882080097	125616.43729303	69358.9199976222	179126.831460254	142549.079701155	167068.011424944	135219.627800882	135477.535414481	74913.1058156863	2829.88740432076	448.400329709626	NA	2921.18878879871	783.125529962663	43094.0274382196	787.982472838977	1350.45665067853	1644.78113283332	553.194909268059	NA	42198.8607870415
FT0368	140.081535032315	140.080387372575	140.08205238563	118.386810302734	116.26252746582	118.882949829102	25	10	10	5	196160.081426244	151671.149454918	172489.401336056	160460.949284711	163292.496118583	167189.674619217	202520.305931333	151317.46408802	162386.310508053	158407.422190051	148367.539625153	159252.166681828	203318.609315436	263592.313509565	246037.121368641	281873.578737187	257662.044649754	243037.43599769	204053.174141257	237230.773256126	237064.035853134	260942.218198352	237119.556901843	253052.409274338	191906.223040092
FT0369	140.098662061477	140.097871119985	140.099729768318	528.767700195312	528.087036132812	529.83447265625	23	10	9	4	17721.7922397517	25722.8395164882	22485.4614740163	26855.1248671984	23342.158505749	27559.8957279076	20124.9949783087	27026.7406271864	27041.1294226969	21673.1173663959	20659.1829059646	26914.1181679331	23712.1835510929	23227.7368996963	16012.9372327309	18414.7278338671	2930.31558690752	14654.9983619303	13567.3534770164	16831.3387026611	14166.4215842485	19963.5175220234	17066.4739372475	18108.241198808	14522.6339641809
FT0370	140.107673475885	140.107510158672	140.107953637034	59.5671615600586	58.9523086547852	59.7684097290039	25	10	10	5	287816.224244179	404518.386536654	327912.08289165	367041.765216879	144049.541682241	370952.111279474	179948.02835606	303857.443845358	332072.490807657	289819.30535802	152191.844073581	269306.794441296	174519.184160804	208088.850361194	246590.104974992	277761.259364219	236441.346526309	168521.642430133	287732.052077673	216960.534802194	212786.173489218	247265.44146675	264386.698116407	257170.422628909	277779.157014133
FT0371	141.057269576302	141.056515120157	141.058579835568	548.3896484375	547.438049316406	548.915588378906	14	7	2	5	17234.9833939411	17284.048678875	19300.9545274498	15152.5244900957	12991.3941545039	14471.9140300853	17125.0580571312	16981.5028665215	7364.80240282416	13466.1622354048	15690.6781613082	11042.6222182711	13451.1583821326	13181.2340980371	6556.26785672704	8491.58270509044	7188.46592748165	11273.2679072991	16546.3244409797	13509.5301088914	9830.86098199089	14001.450998815	10327.1177718937	11226.6726157169	17130.5440399451
FT0372	141.066502959454	141.065877866337	141.067144851852	626.746088027954	624.169067382812	628.300842285156	24	9	10	5	22476.1149156466	24172.8011169657	24918.8082808504	29484.2674362892	24643.3286466237	26054.8421792127	33541.8633387486	32453.8374555246	35607.1485718712	48972.744355794	16019.5953619565	28238.6393878469	20052.6010991527	29469.1714832187	25563.8434101003	28201.8914559213	24023.8438569258	24258.18414645	22921.1650054492	26060.425381735	26659.3491416238	26940.5262051929	22424.8094984889	24315.2175617484	22088.8094616551
FT0373	141.07021368835	141.0701251812	141.070498340682	84.2827072143555	83.4721069335938	84.8034515380859	25	10	10	5	1108290.44505034	1057103.08298828	960407.687194531	1105327.98759114	1042209.30536666	952185.237610331	1197491.52208064	975025.264343149	1043283.2716538	958234.715591921	1046427.48602529	1005161.20172251	1192142.49419641	1289728.27809912	1259127.47838218	1409672.70779794	1266528.03703813	1236720.64845872	1061577.16306563	1229783.9309126	1327229.00955613	1375768.55854625	1236560.44022322	1247457.1305712	1111965.71728178
FT0374	141.070062916004	141.06981161173	141.070262242435	66.4619674682617	65.8987808227539	67.2508544921875	25	10	10	5	584021.846086681	596394.767280269	579176.337262262	600555.239645684	544358.643556057	551338.399707692	577896.308469772	517603.980896473	561071.948373012	506473.727328777	584450.069384937	576871.039224126	600972.811575263	650686.081329108	632715.71428856	665972.685800195	632101.517697203	575228.744919784	577788.057703078	595004.578890353	635627.010823376	625304.665571135	622239.123221338	624840.072205067	535685.620994568
FT0375	141.071467048233	141.071285473274	141.071781841606	529.206848144531	528.087036132812	529.83447265625	25	10	10	5	326769.283799961	358277.029855759	363337.990492094	363528.711785339	351788.306534967	373323.996288389	332525.084992561	383875.932665269	387309.292290349	428738.524100629	358247.581440937	376820.588204203	328776.567283845	311808.361685842	289374.897521709	252827.71540951	262163.230631583	247530.413067266	316312.972077988	251226.716704461	284800.561822839	271146.858976233	266518.564158236	264631.977571533	309220.497092462
FT0376	141.07009264039	141.069826050598	141.070308127588	238.652862548828	236.839447021484	239.316223144531	25	10	10	5	197311.542425506	245617.290284414	213588.268368289	223266.09172504	204091.591745588	270328.017335649	188862.584507307	217424.858909703	236620.142752539	213479.626961302	200880.156839035	227278.039235737	192746.021557935	143536.786345138	139981.641002357	179722.746943467	155233.828058036	147100.556658397	195815.797921624	132252.690728079	147938.825103219	161957.892534045	158819.207473339	165280.7586691	187694.209534898
FT0377	141.07009145329	141.069806648111	141.070267457999	42.72412109375	42.0803337097168	47.1565284729004	25	10	10	5	1238256.74709212	1135484.21506544	1125708.8592928	1014714.50461328	1136870.26994129	1109074.99734747	1170905.82008757	1112072.92055166	1089439.11223904	1129567.40633256	1117885.93313275	1124916.00469036	1249691.54865513	1373689.93376278	1280873.77015268	1345810.9948718	1290388.62857972	1280240.47637054	1119580.64300704	1246025.35023679	1229734.28735683	1255503.223849	1247995.68407431	1244250.10546325	1135569.63114354
FT0378	141.069719958653	141.069194673642	141.070063591845	479.116439819336	478.911254882812	479.74853515625	20	10	6	4	31834.5199065786	101600.653297693	113573.8803326	110271.747212192	110992.913159564	111648.857054114	24989.1579502635	85276.6727706107	102229.136142157	94884.8868788034	91939.3196405012	94660.9600303404	29833.0524261203	17859.619305376	11895.3399946466	17694.7895255765	14367.4215847487	16293.5891429381	22787.1397345117	13348.0948704596	9828.2256015932	11109.6794542386	10453.1425041529	19318.4333661788	10241.8413896276
FT0379	141.113122684892	141.112830522478	141.113447426019	349.482116699219	346.223449707031	351.981842041016	13	8	0	5	74066.8038081788	81968.5411525071	142209.31342132	89691.1045788486	79607.0094280839	132113.254495921	64245.0855369307	136823.530948721	123280.422804616	63028.454425076	101811.613993781	85799.5577998201	85414.8277255346	121127.272107601	115807.329221085	110378.978337839	114053.387194827	101467.9435305	67417.66957824	121052.38066341	111738.923636511	99831.8220570534	105964.282306448	112470.648984119	141118.118319116
FT0380	142.065349617468	142.064311965703	142.065946045426	369.927917480469	369.181121826172	370.557708740234	25	10	10	5	55160.8029198693	46561.4473706541	46815.0293607265	50181.1543031875	45886.8456418812	48146.3354061781	52910.647876868	37575.1446743729	44488.7103689733	30987.588709088	52109.2528457791	45758.3229453804	49772.6193282707	52230.9161697328	46373.8925713021	52562.806593196	44416.1774939951	48735.5158159062	46224.2753307792	49198.0181867629	47198.5214210246	42348.1221241047	42961.1037967913	47442.1420305315	43819.7446947443
FT0381	142.065311742365	142.065071930288	142.065545936109	548.377563476562	547.438049316406	548.837097167969	25	10	10	5	230747.148373326	239813.460363746	248425.401278849	244936.483490802	230400.264378183	249567.740650848	228683.572860279	243314.458330393	258492.995952901	262954.520193685	233048.602652848	237771.291637877	239224.923068536	184690.910685255	175482.02498585	207039.222844941	179374.966894665	175976.556369066	220542.909632921	174720.866780233	179663.095550321	202906.839593028	185529.888486721	190909.444461856	215417.724435329
FT0382	142.073000218436	142.072201520833	142.073686906895	529.147705078125	528.087036132812	529.83447265625	25	10	10	5	26635.7528825551	29165.9239321016	26613.2405922711	29028.8342544386	24307.4375703	28088.947337307	23904.4007888124	31635.2028290182	22279.0379985174	31957.0675760508	26839.2159737105	17197.9961586371	22716.9523354433	22152.4113738825	19835.4899490047	16690.1239604077	15232.2212893702	22178.0293073721	25906.3167795336	17149.8928326066	18802.2235524654	20955.1449219137	18028.2740730731	16990.41416205	20206.2835797016
FT0383	142.076046982274	142.075609283692	142.076503303053	42.7238311767578	42.6836051940918	43.3625373840332	25	10	10	5	508453.639551544	496424.52885376	422286.469265033	514872.187988909	472310.382211784	429454.878343626	536873.470155879	486700.870136107	443073.56536934	441400.744537489	457247.897963238	479071.856295355	498049.216865086	610024.865160246	544216.709476595	549542.460796915	565824.664718569	536647.171354924	487465.096119241	518950.906109827	527715.374868591	566874.753049563	521653.818421357	512740.534445088	453302.900450552
FT0384	142.074141195486	142.073684247818	142.074957781641	84.2896957397461	83.4721069335938	84.8034515380859	23	9	10	4	170374.019253999	121544.604997536	131014.651762209	179265.205651289	135579.843124568	162191.466648784	174700.406096075	141030.564982295	144938.970699906	162780.416034507	152820.738590583	139604.052107111	165953.370205234	201326.481124666	196045.844413515	204518.963698904	182001.749811267	165229.866260637	165363.116497794	199745.586439291	194188.858691025	203304.010792307	188997.687146885	194582.326872433	184719.127245697
FT0385	142.076939956622	142.075490507906	142.079254811531	66.3319244384766	65.2601776123047	66.618896484375	23	9	10	4	213156.024359627	230516.664239323	199855.963462181	215775.199555353	156219.65531069	214283.619805789	228786.381911176	223082.290955594	236839.812557376	145983.494444056	220609.211321657	191628.285234347	184405.680832104	173360.211384892	165521.266750151	191045.125439061	173590.285459022	180996.958410784	174839.248614609	179712.290619554	161622.192218209	188759.922339372	153565.162467062	175482.4020668	179390.906024302
FT0386	142.086259877567	142.085979116298	142.086487870924	632.704223632812	631.412231445312	634.005920410156	15	10	0	5	58586.4207702689	99307.2335473029	115225.790166423	150367.275607869	136773.893480897	126564.30289438	58299.3544225562	142583.390308798	138732.239332897	205197.316681966	102732.835983292	111897.179979348	58128.8726530038	643.894419384003	145.209116949141	1235.61990908384	171.398640357703	681.175151199102	52049.9885289371	775.013926142454	977.980839009583	494.335396598279	329.829008099437	209.658047521114	53279.5410105027
FT0387	142.086230319539	142.084819686293	142.08638733362	153.668304443359	149.248657226562	155.561996459961	17	2	10	5	155678.429251538	236088.620312718	36999.9252241626	134062.315693893	7420.2803603746	108669.40681733	147131.888647798	15019.9730387032	69726.199325565	2448.71344527602	2757.64688993178	27596.2993226688	168155.331489389	262517.01493235	248452.882051026	200851.090516458	264317.841021652	252660.415426892	141598.971791747	336296.433505922	233307.627676707	129343.367833576	164974.928356661	174275.940817781	120243.576092837
FT0388	142.122981350246	142.12270144338	142.123192053209	59.0282878875732	58.7084274291992	59.7684097290039	24	9	10	5	126723.426961819	91193.8191449088	79497.2579458368	91169.1171870343	76663.1870168092	65099.0944685477	123189.012183454	91588.8659579501	77770.3833958937	86120.1906156458	101045.70633662	88277.545174168	123458.299713459	184018.149821097	180909.907055013	169420.285548973	161293.163092523	179752.788774871	103133.726522063	161334.392658169	140257.947494059	147149.261924549	164394.671139621	174807.475335749	121286.461717543
FT0389	142.12286026411	142.122535527765	142.123078092274	128.799377441406	125.381713867188	133.219116210938	23	10	8	5	315146.032876939	455892.207529958	428707.375100416	389440.901658578	271454.061451633	385551.388353053	423272.088297779	211287.987226713	373248.772187218	314098.515711223	256855.539543904	390119.354162838	407416.956177962	480929.111194399	337770.410296662	299497.580977669	307245.170871187	308688.960026558	419024.876839584	282754.017777006	249444.840662509	439204.475055464	341020.583002457	272915.241689406	330495.750904553
FT0390	143.031327152773	143.031037956936	143.031665107989	523.62646484375	523.019348144531	523.660339355469	15	10	0	5	102347.743031324	121366.866048574	151135.318528265	142014.512593945	166352.372023351	133476.378308289	103574.423566982	197192.411105492	157680.04268378	173871.843404649	182386.130369566	173391.837026157	100850.078578368	207.689770015081	773.278499849141	104.047029485926	NA	NA	104239.401283607	282.821997012012	NA	237.272157914937	298.367578024045	360.336395498365	104615.883627646
FT0391	143.031211810662	143.031010073322	143.031800218793	679.923706054688	678.409362792969	681.191223144531	11	10	0	1	20054.0163087845	22760.4726019387	55303.8330691909	45256.1347540358	53201.7505672574	53603.4243913181	19582.1295595169	64967.0150981765	48059.5661227993	41028.6297272891	41506.6056342982	38000.3159370061	29042.4211080719	1760.75189220278	966.202125925767	348.72450348578	85.6316784494801	68.3249065279961	18282.5841468573	916.108144866793	342.34166735097	201.289262771606	161.825143914474	234.477612235044	24575.0943815708
FT0392	143.049497979767	143.049237158579	143.049815267855	43.3521041870117	42.7072067260742	43.3704147338867	25	10	10	5	277451.334188136	228684.847581716	213695.848742693	246439.510985677	190734.37440411	237618.642183035	295926.10736565	208484.709372888	209970.378256824	215474.841601106	224522.639439655	227531.342294731	286336.403719857	386419.896943709	377428.694220376	405365.5200747	410648.142791239	335870.297723412	257954.077897083	342567.134707621	335310.321117306	396989.494200425	335601.908457929	364697.352344868	231834.904322821
FT0393	143.064394974114	143.063829803832	143.064824373646	240.560668945312	239.162216186523	241.177047729492	10	10	0	0	10537.9809877485	36697.1425159586	39131.9090867788	33387.8222488426	26368.6041847071	43130.2475727908	5503.6967847839	23029.6924370527	43689.8552897196	29204.2330607137	16615.733395284	32580.5510785058	6751.50838237032	586.511770400529	1205.96970142672	589.45554743805	1001.04294694865	1091.98197329417	7937.89722301438	662.903986506863	852.549707882727	867.936236107722	303.491650531813	749.478866999969	10992.6083345532
FT0394	143.07317507097	143.072687172077	143.073521696736	370.454650878906	369.789184570312	370.639556884766	25	10	10	5	85424.0011739731	75526.8423950393	73821.304680407	85268.2746656891	76023.4765240167	74869.4339473376	79691.0719430074	64068.071955163	78511.0010859392	52221.3780818135	79155.5851999484	78437.0483824573	86607.1510416766	83402.3079685718	76629.9060020037	81147.8327471018	72850.7595572907	77931.4817076456	82321.2520462344	81488.3379952144	77546.1033539027	73085.6494081708	65814.1142505637	72610.2709745914	68859.39348883
FT0395	143.07271822281	143.072584609211	143.072989607737	548.373012542725	547.438049316406	548.837097167969	25	10	10	5	278215.985021966	314679.020624232	331300.269091316	316125.743937439	300206.224610992	310475.550017059	286910.514991509	317296.206650971	320659.822443576	347769.463995449	314701.775860302	312810.86139002	291246.082904815	213972.785786754	213523.491470218	230789.93245983	218662.609306527	228984.667918776	283228.998097287	216556.25179857	214627.047697187	233106.650587621	235056.374866186	229211.947899353	262010.763083696
FT0396	143.081305239332	143.08105303114	143.081787580053	619.752746582031	618.046875	620.863525390625	13	10	1	2	13200.7613782595	21934.3331841007	21263.5731228973	23496.6936370544	22105.7595862937	27912.4458397226	14330.1109855516	26640.5779890616	31664.4181979944	44244.1879920661	19144.1797024291	24058.1475775689	14947.5696404278	13209.5414856914	4856.03741108706	NA	6840.50515767826	3263.28667537495	12256.5609544835	6738.96952366619	11169.6994334514	7294.4154833965	3632.310474958	7548.54471879359	10862.3663437127
FT0397	143.084509848483	143.083544923521	143.084948213285	66.3629112243652	65.671760559082	67.2508544921875	24	9	10	5	438075.206932521	414138.178034339	362471.063273596	394033.383440707	368674.56421702	422202.304904804	429053.020532046	393110.809830651	329263.844996321	390138.457555792	415671.25760649	410408.168693658	432832.60418291	504750.589863051	481718.494598564	519978.963129531	453522.041983197	471517.345143909	430847.798491461	471779.668133877	461430.930318883	481711.45742856	463957.168914378	511793.651098203	402900.99775102
FT0398	143.084919375564	143.083592822317	143.085553307295	42.73193359375	42.6836051940918	46.5239868164062	24	10	9	5	830487.359937368	687532.419358117	745808.916794907	699144.204541891	677909.454631128	655385.006448182	884232.569912758	748012.683893461	710046.494739153	698872.925356872	658461.842902869	719742.077670406	818461.640054185	1015147.32471397	939709.594932638	990660.497631292	1004883.03203208	999265.77606469	795428.510224175	949005.130700664	904295.973453507	1019102.81353438	892216.074124449	622040.075114742	791027.459816216
FT0399	143.085139440122	143.083488073713	143.085485476234	51.4899139404297	50.2639997005463	54.5147132873535	19	5	10	4	684961.268486523	285631.609919697	151301.93894884	667078.048627004	712951.936931043	235579.307214916	679690.202216262	750367.29229367	596302.544545721	NA	926284.837409935	153212.448553562	933781.519585631	1307972.46177808	1077928.39602986	1043833.74744257	1008414.5765033	723623.472962054	654590.806163306	994826.61946021	1059142.75779918	982366.413712204	974033.295822873	1049155.63357554	415252.734610975
FT0400	143.118043171977	143.117849737346	143.118362940892	80.04345703125	79.3559951782227	80.5041809082031	25	10	10	5	110246.886841604	105237.691484006	92398.2080511965	109103.949448781	82024.6667781294	107411.443749567	108807.462141363	82376.0488161296	107398.316959547	96468.855419982	90996.5282415713	109587.460232021	130010.594224403	121060.393198924	119995.618129848	153916.999688329	123718.883693149	117358.371117851	100120.919160222	121891.61132935	149705.13800799	161920.483735444	123366.942913647	135426.310387941	98307.2520858049
FT0401	143.117821660879	143.117510653578	143.118059980291	470.245452880859	469.326171875	472.205017089844	15	10	0	5	73139.8264922671	278047.951319699	278145.866513558	363102.045102739	325393.609513168	284556.205726527	88232.4378700982	225275.190002162	362430.816822215	244755.632205713	321413.966910489	333421.088600018	71027.7797679137	NA	1007.15949746328	NA	338.177013787574	858.489380828463	61138.3878339529	607.234924066382	820.98387863354	NA	1018.45817694498	122.504485678501	59168.1119318716
FT0402	143.1173661569	143.117223337134	143.117867331906	325.347686767578	324.754028320312	325.46630859375	10	10	0	0	13138.9177924361	32886.890267153	24203.9500586875	27630.8442965965	21233.7605124945	33434.7109080834	16209.1706087043	28323.8806625331	28163.8629082963	28754.8531989008	34083.7020849623	30897.4145725854	10333.3731275217	1484.62835342892	479.943482131594	578.580397386104	939.493445013132	1710.51243468788	14257.9202130619	1317.48354732763	222.865061165972	642.992946570118	171.264269841007	427.951509596987	9634.83740200433
FT0403	144.044511832294	144.044043291673	144.044916632396	441.204162597656	441.063110351562	441.831512451172	25	10	10	5	59047.707918464	59546.7879127152	57723.5846970007	66309.993332047	57910.6779924916	68840.669590272	57693.8122609495	46961.8464887962	62059.5221273466	46589.5384838898	61217.710776329	60579.7270668671	59493.7450206745	53202.5833333914	47151.1033502733	38767.5079062749	45958.8065414578	46124.2799358931	59894.177166177	48877.7236576493	45353.3272159853	39926.9732035883	43604.9408266846	40313.8509924654	55976.015791418
FT0404	144.044049038514	144.043749559917	144.044562223115	548.401733398438	547.438049316406	549.415161132812	25	10	10	5	51788.1396537647	51850.9193615019	52959.2781182446	54166.0908631032	51717.0645748861	50305.9725498408	49002.8234353594	54732.6106390357	54629.4811355136	55492.6822217012	49015.2490885759	52265.9485624172	51542.9012222302	36082.7325819184	35245.4761118035	45895.993384194	39004.1259582192	35489.0999985859	46886.7313583381	36348.1975033879	35888.0881847441	44725.5194505992	42971.0076730275	39240.7035575062	48175.7174956392
FT0405	144.055027289572	144.054641866944	144.056982787735	43.3615341186523	43.3063621520996	48.4111557006836	23	8	10	5	81608.0397961023	218285.703923622	87269.1883593705	205121.448844057	72729.238779841	95886.9807101744	80342.4869910258	82966.3058208623	169943.095963587	190357.216529432	209984.102248054	71915.2156517864	78250.4009036848	91354.0523136881	89799.2058899779	128360.131084914	108478.482213612	88977.0877321623	71700.76963584	89927.9361050692	93865.4325246434	103164.242982773	83108.6046948333	132176.122618061	74852.2037762563
FT0406	144.057221651017	144.05702200031	144.057558382603	154.215423583984	149.60595703125	155.034729003906	13	10	0	3	54232.7425282429	117084.800137859	105813.540004939	107522.049889348	139411.415953127	209445.346651928	45198.2826263085	145955.364403442	152758.968423799	108091.996996538	170161.704108535	142243.807200094	49121.3699201234	119.508816789178	234.850573903984	324.577538427379	219.959486479268	172.776162882062	53203.6248164317	171.493922839039	345.350122742793	NA	206.966483616581	76.7559424156652	22691.602867435
FT0407	144.065564543585	144.065203177417	144.06572190186	679.938873291016	678.92236328125	682.186401367188	10	10	0	0	15980.4971540918	37921.0879632472	88895.2445479799	57990.1356446283	72163.4904243337	62541.8625391275	18447.9508891836	87628.7815616571	57203.3853686119	73347.7491680647	66061.6365256931	227525.181790747	18253.5320011569	340.536048527667	311.05241797786	112.258790495852	194.847593414364	260.772004988417	16228.5101050012	NA	334.458397238143	66.49110070004	67.8801785103977	252.22861978747	12316.4769005448
FT0408	144.080763658086	144.080516279672	144.081141781061	369.929962158203	369.789184570312	370.639556884766	25	10	10	5	393627.264641268	354680.343762928	348621.701708729	351047.373042079	355480.480589331	380317.743337029	396039.873871113	295395.798144064	354714.037977403	253757.861864635	356366.88124658	355868.541881429	399828.633713569	382558.109052326	379413.564617016	351187.063128222	359732.153462258	358826.143791166	382384.194340965	363061.332919938	348597.606028517	358984.178832599	346469.718223025	358631.727334224	371939.862641367
FT0409	144.081457286326	144.08127393966	144.081659236696	548.373012542725	547.438049316406	548.837097167969	25	10	10	5	1678892.85642332	1779781.78935881	1926667.16916785	1884972.85440711	1848658.65648866	1857224.148905	1702800.21959396	1869658.73804121	1873227.14441345	2064636.99963613	1828142.27554296	1811160.27267616	1681357.25284552	1326634.29799236	1286906.04090692	1441824.81546271	1333016.7356162	1317320.73553653	1649551.48217288	1264027.74181574	1305339.04759441	1405106.52412992	1390759.53454553	1362523.27966422	1599291.39026729
FT0410	144.080885320947	144.08051909503	144.081244419608	262.764526367188	262.188812255859	263.644897460938	25	10	10	5	72203.4834584668	96304.9106731156	91972.7548063595	79021.7979797492	75131.8076405053	114867.682334211	69272.1230010609	79617.1589079453	86080.2061949484	57264.9615014292	83735.9388663558	75011.8769141917	73801.9362395895	96968.7415644458	65630.4842815491	27456.9049879976	66562.8982026404	86825.0815487908	71555.4200568201	77543.7974079978	58170.4380057007	29217.5834519584	36117.1955565121	38666.3181461761	65410.7573456164
FT0411	144.085607552194	144.082859560625	144.088811126313	45.877986907959	42.7335319519043	50.3296432495117	21	10	8	3	361576.22469361	382635.82760954	506286.153114381	557428.709697803	518782.879377828	387009.813878077	572413.530971704	504097.554850863	480597.098935027	276009.586795707	529766.427991295	487957.815189142	301602.085189542	280144.058977847	244840.773216081	175499.419174323	209250.595496964	216249.808983103	220898.341120054	238435.675579816	193651.91870427	238438.21038411	269993.459230832	187393.909121446	252181.262711379
FT0412	144.102656835699	144.102436244281	144.102845447636	525.553466796875	525.158569335938	526.178100585938	25	10	10	5	19094165.2676104	19407119.5981447	18948734.2559469	19351908.4904668	17542779.7360509	19886562.9506054	18500481.3248354	17808200.7049468	19727443.5056416	19910019.598915	17374967.4648871	18694735.9057963	18329232.6393492	17293941.2689371	15879296.651995	16079989.8477192	15767532.757499	15440512.7821895	17750334.408769	15092552.0322969	16141001.4169111	16006959.5526339	15678365.4264483	15577280.5183044	17765378.6567078
FT0413	144.101804155641	144.101528746912	144.102468181702	639.460266113281	638.129699707031	640.791870117188	14	10	0	4	39158.1471448663	54576.9549472332	61900.8603654429	79379.6646802049	67527.6619279117	93980.3910840659	24790.3082929055	69365.6157430261	82496.9589400012	122167.761250399	60710.4596403156	52962.1396652143	21428.1493979426	14110.3937754035	6739.74815663695	3506.84311131388	7041.73794112355	5922.04555045813	15336.6553787068	8016.76659008861	10315.7067005038	6125.80284337103	5102.14144235104	7872.22406150401	24489.1256119162
FT0414	144.134426793881	144.133904193284	144.134927918116	525.708312988281	525.158569335938	526.178100585938	25	10	10	5	66437.9198454693	58737.6257165657	68241.406123621	73348.6123867647	60919.6302671824	64983.4711801086	59225.369728255	59065.0903200731	63606.513006743	61556.8242268637	63261.1852716655	63636.5801802278	63822.520532012	61745.2087562359	52565.6589065357	56149.3054991588	60335.7795909569	53453.3593644015	63612.2042703532	61485.5521523437	50116.0571017116	48482.5887233019	56744.8977617576	56548.5972431912	53733.5365889333
FT0415	144.138411771116	144.137772103048	144.138798543544	130.51725769043	127.867446899414	131.796051025391	24	10	9	5	198541.638594617	413619.245892122	302117.425702406	353354.633081441	273202.659421033	388515.235497459	193721.722921282	260917.096055481	356004.71172065	320918.191394197	320281.167137423	278388.902626098	205107.248352199	12740.5373916734	55681.520786928	29027.2358618431	50107.4897822756	24021.6125750542	195027.760161012	19074.4917697012	47020.839729058	28748.0182527378	37622.7345261645	25332.177249752	186749.970942882
FT0416	144.16650620121	144.166303875025	144.166705770043	525.545166015625	525.158569335938	526.178100585938	25	10	10	5	209369.657270405	212437.223959163	197329.845259041	204540.504403191	147152.254697643	200549.264886851	160252.88834063	152410.875430771	174530.341957938	179885.553464368	134284.789604656	158093.814198419	162211.412059888	136361.939383186	118019.583728866	117533.368455693	119305.71807744	113867.255511247	145879.445316017	119295.492855459	126030.09136498	129657.911024106	132987.572781133	137730.805165639	170217.992282112
FT0417	144.209169727756	144.208060791469	144.210306265232	525.545166015625	525.158569335938	526.178100585938	25	10	10	5	118600.325126876	123345.991036627	111291.065622683	122902.322605059	73493.2414378276	125098.466301199	91502.2463177145	79203.5531777219	101203.902249634	114893.588692099	72981.2580128704	93204.7601048209	94544.8540182877	70657.6195518009	55821.9522561331	62292.8998304307	56599.8255261034	55866.6393404268	77621.6060940572	55427.9001132399	62750.7776690125	67520.8922017179	63290.2906117961	65923.6241412722	93609.2289970763
FT0418	145.049752640939	145.049272790783	145.049980294723	581.247802734375	580.010009765625	582.013916015625	25	10	10	5	975022.12306154	2044011.65201954	1792783.46760394	2218487.66010405	1915052.2454316	2221822.61776016	972883.765812112	1915407.72770911	2452013.97870146	2475846.56227389	1771936.61764205	1683359.6341539	970013.809762097	177809.947710178	145602.720964104	153182.122880413	132187.490653262	131006.420844555	936893.770023063	138166.084822174	149652.629161578	143938.281547651	143136.887238022	138429.702487238	934087.164525725
FT0419	145.065199935207	145.064926647274	145.065793286727	55.8571014404297	55.1733474731445	57.0506553649902	17	5	10	2	214558.080989018	318304.326570041	266588.348462904	182854.804988936	237277.884947668	244454.844193958	325982.531180475	255483.86576632	253078.807364345	221197.183472588	158433.084401002	227519.325300577	265425.837999124	256042.594583668	293767.101104665	286723.154018039	278498.300009938	243730.616057867	204986.206915099	289235.183776849	292028.741690131	235155.978836906	308063.143887809	289158.940075335	236211.15478617
FT0420	145.064847214616	145.064713273599	145.064959773931	141.879989624023	139.705291748047	143.743621826172	15	10	0	5	338515.595281476	587928.122159004	515426.167010332	496729.222492911	454879.843461711	574935.012758537	325766.850613803	607356.976501375	601302.539273165	670098.679549926	515571.163680106	482380.25121444	326872.48250643	NA	NA	942.707651910328	3622.93946303819	1119.29969745874	323826.820548918	1570.01210417066	NA	3112.3401146186	4439.58480759671	2674.99886631966	297531.394245978
FT0421	145.065309791821	145.064851344416	145.065711111523	47.7380065917969	43.3590087890625	51.4416923522949	25	10	10	5	638668.806201305	360708.237470165	408176.506329594	816504.896863421	348298.631033264	695501.240515879	311589.620611098	378664.080448212	642913.819196018	343149.648160078	763848.628558441	413678.790197001	363710.214765192	283262.154714616	248503.009528481	271530.506995901	272801.554369817	212182.329658505	594442.098861881	239764.864967265	221874.737717768	232674.168524612	228561.224376993	254252.545332227	299687.566294441
FT0422	145.064777847113	145.064404541931	145.06498600975	154.160293579102	149.60595703125	159.208480834961	16	10	0	5	342433.16108758	757009.109148383	376756.21556381	592943.692162881	660533.413021515	1058340.26255537	234827.805724568	679679.546551158	486578.619233668	833787.154953711	825852.373224935	734661.157934838	221761.24101989	1074.66797950615	NA	NA	539.433342176983	NA	211608.139055874	NA	710.406131052138	541.094007316758	NA	985.819993446198	168371.483632252
FT0423	145.083443473919	145.082859700926	145.084649427796	369.928344726562	369.806976318359	370.639556884766	25	10	10	5	35552.8957285685	36515.5537306976	31402.5364744917	36889.6836980998	33715.3038902348	35750.4892994362	40240.6685776357	26396.0606951592	30445.6753366292	22083.9924117532	35722.2408335656	41359.3705670955	39526.7500790767	31743.0195556954	40111.8638810702	37851.9443180104	34601.0272443509	33072.3969878747	32732.0127983205	30290.2229789458	36517.4815719808	31385.4910532385	33135.5794359422	34041.9424687444	27153.6933749495
FT0424	145.083566560272	145.08323444099	145.083906742475	548.662292480469	547.438049316406	549.466186523438	25	10	10	5	197691.621489994	196083.375220369	215851.012266346	209392.099353969	203865.621089337	206944.441537857	180187.497974588	214603.10547488	203844.853078562	225002.787611375	205187.867714837	199976.323248148	193838.278914839	149613.377135277	148564.929902293	163068.181011267	154564.314670376	152916.589706729	185252.499365956	147157.128462195	148470.290563881	162975.228403732	156881.419021748	156976.59934362	176890.383835435
FT0425	145.097325059111	145.09713838226	145.097497255657	597.391723632812	596.721496582031	597.783081054688	15	10	0	5	290137.731988449	287581.396512768	581960.904150512	986927.157461805	767285.146741401	413294.173350502	288174.523672447	513720.62430998	498318.138706309	524039.15396486	555042.110207166	559978.176218178	280164.731842428	109.350732244551	851.029053226113	531.096508130431	139.184792412015	311.997927654535	265208.813108471	259.247060477734	NA	482.297992892563	964.349870599806	989.164962572977	256595.281606185
FT0426	145.101284447338	145.101210672386	145.101464043106	46.4958095550537	42.7136878967285	51.4533157348633	26	10	10	5	1082748.10809651	896356.366566167	955118.445075357	991515.537568229	967578.569476958	906041.265867342	1055023.64557105	938169.775326664	883272.523599099	917707.044975067	1010514.91806512	951380.567360418	1067378.10706111	1276876.39674169	1440708.66690705	1091418.53641009	1549245.86659499	1631870.39419455	977628.968404935	1542888.59999055	1132153.90145273	1215135.34302563	1174400.33353508	1125636.49517978	983919.94410918
FT0427	145.101086173551	145.100735026084	145.101274634991	447.967193603516	447.777984619141	448.046142578125	15	10	0	5	150836.700321284	178231.426103413	223179.298839392	269436.126221996	230491.060460359	183155.176096285	146495.263277739	184275.924482346	184636.588117853	201784.234272296	228257.084176023	225678.250313119	147411.089437249	16789.6846499127	27227.4877701191	35374.5689967836	20835.5502573339	22230.4007626667	145091.507424228	16060.5033422148	15861.5278995791	18138.6408776816	12483.0863646199	22584.8854777673	132984.984544187
FT0428	145.101194036849	145.101006588407	145.101456834941	459.740982055664	459.448791503906	459.784057617188	14	10	0	4	113388.366510653	145385.9635447	198081.863012468	240383.093959275	208369.245459929	154575.854911568	111588.808596902	146642.143300451	162110.125859459	156332.152075171	195117.615811831	202651.201146075	108319.438942581	10721.1520136393	7913.79463189314	14455.0262232651	13205.1613950221	8641.60356046922	102535.503636095	17328.3764272472	17978.0960000245	10789.9154564037	5456.05283756466	12994.0896867795	107926.036160674
FT0429	145.101464889973	145.101169673674	145.101672373538	141.814109802246	139.705291748047	142.589889526367	14	9	0	5	808486.205234516	1615404.53963192	1266089.85798489	1178952.21812211	1115625.02796397	1423798.44836481	813441.708380478	1414258.35774473	1445308.95778816	1061120.9773952	1268994.86506073	1169616.11433504	760675.358450711	7091.1701468292	13855.9433174551	9810.19930554628	3499.86523830577	5856.26016990448	756076.298513683	8133.29772991883	6447.58897971479	8913.8116148773	5890.66930517084	5277.45941343433	724544.173421049
FT0430	145.101514558455	145.10133642615	145.10176824494	154.295013427734	149.60595703125	156.793426513672	17	10	0	5	509577.581741542	1438241.99920169	814726.348269907	1042009.94884798	1873925.11015485	1210365.82131795	575331.400032043	1220116.28322081	1312132.10598767	3982069.14738849	759703.342879556	2263525.56575587	540168.98635447	997.033477693796	856.717347627878	1690.66788474321	NA	2111.24569325894	446205.396011824	NA	1028.30544156432	2795.56493234485	NA	1006.14749203026	362547.864414901
FT0431	145.101473592704	145.101350681643	145.101612269655	161.092651367188	158.861404418945	162.3388671875	11	6	0	5	341447.301551666	963241.993915766	556756.524310913	592043.407610592	615803.18850647	371588.431133628	346406.330762208	751264.557196119	846743.000743458	872382.902426422	155373.713427725	545453.681895471	341249.118351225	2140.28611703155	1652.41022040136	2114.36366382365	5777.27291140219	NA	330835.096946695	828.573513838152	1715.80596778393	1754.33614449886	718.28050987552	5138.5549657916	288988.333803052
FT0432	145.105441826838	145.105182924658	145.105652075544	525.553466796875	525.158569335938	526.178100585938	25	10	10	5	1431685.6898126	1474230.13804501	1413614.4303475	1460655.50091522	1298376.5401052	1505615.9435497	1384832.76688971	1302440.03795478	1431234.95852461	1486759.07122532	1266927.62149135	1371489.49958708	1355932.36359805	1259867.82964401	1155981.58785328	1172087.57640439	1146120.88790841	1116474.10197323	1298494.36957049	1091163.6665712	1160771.34977744	1177988.92894653	1145007.50557148	1127831.75361563	1293548.34169627
FT0433	145.107764326077	145.107367759625	145.107997965839	514.991760253906	514.360656738281	515.088500976562	13	0	10	3	13072.9581047595	1786.75711942961	1764.09223884344	NA	2726.15090231225	NA	14665.1673906203	NA	NA	1254.16191646146	1919.35496016654	1625.03579755686	14537.0197274443	24071.1440229416	24482.663193047	28384.4678861541	25459.26028241	24513.4816198902	8036.94329093769	25860.8858502976	23330.0622405857	27891.5209814999	24926.9957185111	27002.2963088192	12158.8612741418
FT0434	145.133476491403	145.132953090537	145.133858895771	60.1592102050781	59.5569381713867	60.4056053161621	11	0	10	1	10633.1625626795	9081.05670428276	12416.6457956741	4334.0209315829	3577.49126376025	7848.45962698013	12890.586123623	7884.0283118058	10587.1652983464	7433.71873124689	4767.91172893345	8628.31323633716	11268.7343596965	19704.2093703803	23259.1898960858	24261.9203095227	21969.1405644279	21668.3648904436	12503.4002077994	23096.8271293893	21192.1610754216	20700.6862155301	17621.5650005585	20520.5019748647	14284.2756010033
FT0435	145.140943975712	145.140460776016	145.141361621924	130.530883789062	128.146209716797	131.961994171143	11	10	0	1	17838.6772463955	35335.5650907196	27224.3481137062	26808.4106095321	20422.1416620794	31612.7318084511	20610.0531018898	24294.2943970365	29501.3160522433	29165.5644911681	25547.0517147332	29377.7907184744	14906.0960765742	538.203889261931	1063.50968029435	1037.03927970745	NA	377.095700807192	10509.7556308284	152.456618038175	1446.73811101913	1740.22575958209	NA	239.695675003088	14049.5424659066
FT0436	146.053204531743	146.053071334993	146.053426986091	580.632934570312	580.628967285156	581.261779785156	15	10	0	5	58739.7447709925	118308.766559176	107658.209251229	130239.854027981	140650.361781232	142776.670490536	57373.8576087635	118412.98307924	146696.329945312	155331.532197595	103534.443876396	109228.14778882	60304.3088947199	10636.0618727803	5650.32653237051	5346.80395009783	7337.0370945798	4929.55877293646	54007.6364700682	3499.16554764244	8101.08529371685	4057.87885846032	4252.41394485202	4872.53002950218	57150.2715736488
FT0437	146.060233672645	146.059950443605	146.060411541201	369.926513671875	369.181121826172	370.639556884766	25	10	10	5	1228390.24593725	1093023.83055982	1088365.01015524	1099611.61621733	1093996.80308304	1160335.5905382	1236502.19910869	911822.298592916	1083012.957941	777183.681009445	1117614.29728124	1137222.47632074	1257864.90122003	1184383.58676359	1174804.79193878	1163234.38071747	1138121.06049668	1146647.75127453	1208825.60401312	1162728.88914152	1136289.46148703	1143090.35957957	1111194.66968502	1154012.62231815	1166764.18566054
FT0438	146.060717156656	146.060551504816	146.060987838309	548.373012542725	547.438049316406	548.837097167969	25	10	10	5	6405421.43237932	6733534.7197389	7179301.09346954	6972516.88474954	6716547.65683874	6966841.53249684	6396571.00290809	6899810.81318615	6902654.8330746	7447736.53046601	6843591.97979426	6735874.60018	6434004.04304595	5189413.49449164	5109791.74040943	5654547.61100788	5208291.57484353	5148002.00099544	6295576.34534999	4971828.62402447	5145543.40210569	5544826.97530955	5483567.01738014	5368632.00849469	6189882.25809785
FT0439	146.061068924034	146.060885241295	146.061773615792	67.1866760253906	65.0686645507812	69.6624603271484	15	9	1	5	516393.895594457	690921.197371649	172432.196396616	125579.971090903	136260.606017421	679148.737426669	168923.530612327	149991.687887744	523031.922295878	129423.780790072	139345.479385145	496769.13491993	171993.357837424	119930.557339825	149109.904287241	140014.957835349	153161.538062304	155660.211565077	165840.9028475	136367.698182599	146627.410767972	135155.921767137	136244.529339427	141609.516017944	156684.697072293
FT0440	146.06150240175	146.061311394971	146.061756408411	61.4026641845703	61.0447387695312	61.9779243469238	12	1	10	1	155614.561730509	162314.293313606	485990.496196634	158578.266818876	139419.424204444	166658.321328285	170885.785921882	151854.035811218	160309.811162507	159423.169341469	153756.437186542	159985.005031082	168768.804239839	176527.889460884	176611.09466939	190143.887428567	185965.393224971	161763.757154439	127139.670588421	176059.773460355	175985.723122505	158332.570419816	183464.349405414	191597.968096596	175375.590165642
FT0441	146.081276347787	146.080810954716	146.081807829279	104.110862731934	103.033569335938	104.736068725586	22	10	7	5	227715.435212827	175206.052953939	226238.218253925	239748.711893425	201775.270462593	237733.401220612	244663.807116006	152311.777345068	212438.154341288	224834.757913902	247476.879938474	197135.732986319	224747.828510075	125299.447767839	157614.32720881	194523.934501642	171991.665676484	121030.989541961	211764.499571559	104989.831128482	142758.287589132	193659.195993992	189760.883472949	205596.695543368	214064.694843827
FT0442	146.091587678984	146.090513505479	146.092343794563	548.347944259644	547.438049316406	549.469787597656	24	9	10	5	32533.0064127445	32608.8081861287	39776.0921354005	36346.3832319934	35081.9710483029	38534.2688351404	32553.222674299	33402.0575047005	40740.1322479248	38868.2610243559	33054.8955457232	32470.8695298806	29214.8639294079	22282.3277498037	24788.1712743267	22944.9901106581	18127.7518704236	18974.8098126054	29192.8823925555	19431.5370383859	24350.4387098551	27655.2871272589	22357.3143871129	19186.2300820462	28860.9753642018
FT0443	146.092458470426	146.09135754869	146.092713230436	607.234657287598	606.160461425781	608.2607421875	24	10	9	5	130522.304557436	245651.544254869	225394.050736393	246489.973847342	231432.195555437	264734.382408299	128155.256768689	226768.265201468	247699.604984075	238260.065138992	212074.338851329	217967.67547386	120389.489744045	31151.872872971	19406.9578376412	24959.5413504598	17858.3837467432	23001.0493261418	115657.134378329	17552.9950517323	22844.4368238375	17959.0783370286	16537.3325748369	17433.811314255	110359.761505276
FT0444	146.099987382284	146.099365599667	146.100969893925	597.394348144531	596.721496582031	597.783081054688	15	10	0	5	20636.7340723872	20355.0465925187	42044.7483647455	68998.3802402951	58683.0481648073	30933.7896529119	18768.5195871592	39092.8518161391	38124.7588649159	37363.2083424646	39685.45313254	41548.2578163408	19175.0115530299	NA	178.198199860752	60.9962554052472	92.495870479693	NA	16892.8733035326	281.370414108038	NA	NA	NA	NA	19040.3146745125
FT0445	146.107391977329	146.106957359167	146.10789690172	525.558837890625	525.158569335938	526.178100585938	25	10	10	5	111900.92309922	112325.73977083	108417.534175124	117468.342796266	102715.378083333	107560.568065259	101749.899270013	93107.652752067	105412.089189179	116076.993008517	99100.8674544096	98832.8744424507	100546.671985771	94063.8282908155	85901.3866047654	92725.4676348086	95755.7482368196	87388.165731377	97660.9903141627	77720.276600495	89611.4678913634	88966.3122451272	85756.8061955273	79116.4090528786	97128.7891558157
FT0446	146.103576454063	146.103031319532	146.103886257178	141.770141601562	139.705291748047	143.106826782227	15	10	0	5	129940.412121266	219878.087989436	186287.200025307	200516.094653308	130711.161832966	200278.798316855	112004.048701616	182607.3024583	198569.113513455	237162.432107327	191619.845420395	162634.06275373	129353.73145785	1197.14402129749	2170.41190163295	NA	NA	1676.19050828616	119955.617208813	1918.11973594129	1244.07249195967	NA	836.373624523481	NA	110730.096449669
FT0447	146.10383142303	146.099037853256	146.104086858795	47.1231250762939	43.3540000915527	50.3154640197754	18	3	10	5	218446.481623823	104302.861199035	398910.097953245	95642.3732578827	101480.698890601	66927.8749391721	554518.047435327	105010.155838179	27885.5275209543	535115.45349107	613662.059690706	69664.182018809	463556.456018455	331770.944170034	178480.87541243	176376.280182788	153934.088986448	228566.955517251	400478.341349928	186723.10526208	156754.98486154	219829.627380706	178427.41055379	306384.57011314	179066.228435696
FT0448	146.105011223806	146.104776744522	146.105431915429	152.358436584473	149.063140869141	155.669372558594	10	10	0	0	59967.7876880169	175819.004480341	109052.838773869	285775.281808372	242485.923519358	404779.626856425	92155.0582722823	145437.346363619	155779.288990505	159877.657591105	304919.924798926	276145.129098782	84880.7544620434	NA	576.423822891254	885.817145087889	835.740320134621	674.676407330802	83643.6392988761	434.927840497631	677.376263251671	835.391609705411	1122.90194489807	705.035768868831	54767.9518826405
FT0449	146.118014660694	146.117357162366	146.118256853984	622.806987762451	621.082580566406	624.61376953125	25	10	10	5	1552407.55714145	3255949.26096152	3458017.38230518	3158161.72017386	2887400.63952444	3419356.24826164	1487779.11735381	2890244.07568764	3446533.39203226	3330439.63883905	2564254.64365661	2618216.70673634	1377624.33331173	181182.131449692	96655.0203299802	87634.159316753	98233.8313367121	89106.8112318082	1371325.58872294	100214.440019578	126130.529139191	85190.1026211908	82960.8814969774	96630.856543126	1261973.1454204
FT0450	146.11740923897	146.117255160085	146.117777029895	489.40625	488.887390136719	490.147018432617	13	10	0	3	46914.3564288195	202984.835940816	81866.1193495989	101465.450508481	78223.224046194	101652.501112372	51190.1726178281	81962.2201229213	111193.491590176	106484.931086237	147346.568553429	82305.5108921696	60367.6712849013	1437.04877193535	3592.26304513567	4803.58162780369	5469.06990895552	3133.14834074179	49671.1303162649	4188.94175380819	10151.83489742	4975.61102604165	7064.84871146258	3635.59288145436	52533.33155695
FT0451	146.125401323354	146.125129167906	146.125599491926	548.325622558594	547.819641113281	548.729248046875	16	10	1	5	26586.4025685936	25046.4343900979	29173.5733289272	26141.8667092919	19179.9454833567	24846.2332618982	19078.2104738057	20576.3278772203	22375.4172549024	23505.1245466992	18109.8491157219	12912.4327149242	21889.4566648593	10718.6276886776	3803.4521465227	14417.2515586652	4555.80258752741	3613.63387248851	16666.3183540744	9355.01723655872	8312.97257897723	9367.25138281956	16962.1399181925	16143.8345258279	21009.1247697175
FT0452	147.044312859736	147.043968651168	147.044808879826	600.726440429688	599.716674804688	602.0517578125	25	10	10	5	92224.5495949429	106413.574112627	122935.251633581	114810.0790371	107242.712825127	112142.99993938	82951.9877845164	130339.83477056	116398.089150637	171776.190321548	99969.2307107896	113087.886556126	78717.7270512655	61094.1084950532	47140.5645228584	50112.058889173	47444.9822901562	53180.4949250918	79787.1925820929	44289.2388653134	51537.8894338086	48500.9842687771	60346.4286034955	52205.0844387812	77319.1092576193
FT0453	147.054872100962	147.054395042326	147.055229233472	581.250732421875	580.628967285156	581.872497558594	10	10	0	0	6614.57006764412	19084.4217616338	17199.8011347384	17910.7863020394	16139.9371932261	15295.3579182085	4230.1125562191	16772.6404204468	19025.0178883318	22821.5950039923	15840.3365727863	12082.6673126128	625.285357832909	1804.93607407808	584.671517487083	NA	208.67593680535	NA	6520.95160925388	45.0445622493114	381.780939287373	284.067573953952	1052.85866657112	NA	4339.5485573262
FT0454	147.063350754541	147.063038223169	147.063645676096	369.929962158203	369.789184570312	370.639556884766	25	10	10	5	123754.293822448	108568.068549596	104892.353532091	105908.397415385	114021.547867557	120218.387111634	118543.621779452	89559.3439629301	109099.226006716	78120.7418468432	116605.819105641	115103.744998807	120813.953259617	114430.018078413	124039.309385835	120216.212431105	113237.109941508	113638.121728875	127833.970745453	120920.799920325	106495.299321175	116883.370585586	114736.065777657	115922.860240012	114781.98477021
FT0455	147.06350616959	147.063297832124	147.063657162872	548.373012542725	547.438049316406	548.837097167969	25	10	10	5	599964.156219883	626130.049199536	661993.953404768	642866.603736803	613713.373332682	630403.22381609	593625.070880788	629297.81204721	625037.211668529	675276.829642537	628000.172409066	625450.660828533	616227.993336225	498677.59344414	483738.027063452	529514.80207637	491723.118942641	481265.036959486	583368.184924684	470613.832855225	488779.295067398	522435.670444806	518918.151699738	511976.155166477	585838.532569884
FT0456	147.065157594473	147.06491049685	147.065870806765	507.482055664062	505.607452392578	508.647705078125	25	10	10	5	317194.513168752	517784.50739603	531652.918206286	586770.306085219	632850.717281955	702808.195749745	328992.604467496	582226.587311625	737551.784912869	788977.41387802	284835.060727179	287886.397908568	328154.921294529	173070.129628479	155229.580487385	148541.820350569	140445.557915469	142901.076681794	339183.374422365	143638.132069762	132799.085655101	164604.613363519	152083.279384928	166104.577437161	341491.407557224
FT0457	147.065162072756	147.064891005178	147.065683169792	518.610656738281	517.996520996094	519.889526367188	19	4	10	5	86276.0811831057	120979.572147548	86230.9263240004	114226.530566692	123629.209776587	128660.375380039	87349.38939064	124013.940965176	136766.752320051	142816.98327038	87938.1129752845	130268.352456781	102201.390503072	58495.2894475311	52275.9634369612	64079.5369213314	51664.3348075747	50242.9705753922	105637.968861209	47265.7388156652	51623.3816018497	53717.3755402118	49749.1952428669	52794.7209147861	102604.143639095
FT0458	147.080780489754	147.080574045431	147.081290090412	53.99169921875	50.3079452514648	55.1843566894531	19	5	10	4	1278427.52295587	481183.22997437	349896.331390209	905252.870788887	316024.844146863	980762.277315748	507447.729639016	348652.458372641	366308.659562957	400092.022064835	443461.559395496	269488.574830964	521969.842119264	510226.074571613	564574.125912383	608686.341208509	485978.296613961	516626.613431848	491636.784018689	512399.300706508	1109539.25240205	609461.384132395	509155.756129235	384940.26393266	279979.804833664
FT0459	147.116219128541	147.115843242986	147.116562709327	54.2009677886963	53.29931640625	55.1559371948242	24	9	10	5	420826.099596865	315844.37606985	326622.346761875	398838.863745995	334407.569833457	369017.882696807	435052.024104483	378943.542901091	292649.903971218	387807.731666244	354099.701417976	340506.244667889	441084.985479203	446703.572877813	531450.130494414	439952.357542607	475240.107747301	528011.774919662	424025.167453319	589230.966168875	508336.475738611	481943.591827074	455477.21334462	516069.964336012	384788.155643452
FT0460	147.116920038682	147.116751199199	147.117097361244	42.1003303527832	40.3506240844727	44.6306495666504	25	10	10	5	748023.619498351	586466.888777014	675829.233702207	1006274.02837469	681091.883515993	843857.533880059	1032484.64394427	987616.256796246	610760.665907228	944600.783032451	720238.015979151	626326.074311554	724564.399964022	1008032.36887134	1298218.2885496	643359.028715574	744302.901989904	1292883.6609143	1028523.16344884	874924.948047593	610356.259666376	626347.173976294	1212527.54359782	1184606.2731339	685182.893293267
FT0461	147.120708916478	147.120439194155	147.121157629704	622.240936279297	621.082580566406	623.403625488281	16	10	1	5	121689.306353599	250101.532009684	261043.567369499	236047.093331918	213748.411855996	245296.419437472	112533.060453366	213199.460778639	257716.461999714	240788.403987424	191916.430420469	194231.810606495	108872.784290314	13172.7337191689	6077.67842615098	3659.20763895866	2183.68080904745	2701.58301617671	105710.140856596	2941.8648569338	4402.08772492446	NA	3474.49485162999	1818.82464685999	102371.220838174
FT0462	148.034458786702	148.034170265454	148.034618910725	630.826965332031	629.550109863281	632.114074707031	15	10	0	5	36254.117909583	43118.9226141237	60432.2356454988	79167.1945895958	70861.9014785124	54122.4448155358	36195.3662495669	51328.879452087	63033.5519332439	61724.4716176577	59818.4645367041	58439.1518537477	37197.1215153504	176.17599337101	142.505631181598	222.98713760376	30.1238627888262	74.3055908203125	38871.2215095013	134.67448554039	NA	222.690742763877	NA	166.470986411721	37157.6265807264
FT0463	148.034629333617	148.033990598012	148.035036388015	614.31298828125	613.355712890625	615.267700195312	12	10	0	2	9755.69345498551	17329.8398542567	19646.1656073268	15062.6950415522	20753.3777722033	21743.8270468824	3519.81628317758	18169.5503842086	24454.3735539168	31700.8997130487	16242.7364019016	23051.0334984027	17607.3120173372	13049.7861781088	NA	2247.3210931419	3823.21363069822	7348.79956368277	3324.67325340744	10284.3379952625	5117.84653929714	4795.68632757245	7406.91597219211	7130.23718439495	12387.3971756947
FT0464	148.039499655593	148.039109671784	148.039956435909	88.7818908691406	87.6987533569336	89.4120025634766	20	5	10	5	41942.8347820494	33947.6893880151	34269.2461067147	37405.4100532431	28828.1104825518	22003.4590020722	39706.5781862782	34608.1090102553	31960.8775864443	24603.3240708546	28921.7847178349	30952.2244189214	36389.0169462358	37669.7619512072	33955.5446602525	38779.8029948492	38628.844734868	34763.34387841	34627.9430599036	35551.0197976427	40648.3667478299	39669.5858044201	36713.1843684311	37003.0921317065	36609.0459152064
FT0465	148.061904123684	148.061596104546	148.062400182776	366.296600341797	365.673309326172	366.405303955078	13	0	10	3	11878.1059118174	8231.2516086638	18673.0797341466	9388.66154324412	5310.58663010448	9353.29274679422	11018.7196476571	4995.6448489666	7684.55286559761	8182.81915046275	16970.0646131337	9467.13023386002	18914.8096315004	29373.7297156337	26510.26876612	25804.7318795154	28016.3660181889	32995.5730817295	17129.2392125845	27191.7985431366	28170.1752178642	33584.0164326991	30328.0938329711	32185.3362291298	5473.90914069414
FT0466	148.065916215596	148.065551924331	148.066799543013	548.377563476562	547.438049316406	549.33447265625	25	10	10	5	30679.6759734862	35592.2337141708	36904.7776334547	36078.0897312611	32662.9510283098	31939.2166716073	35106.8316169381	38996.1837992538	35246.3931445281	40306.1319039491	32073.8024618051	35574.2130429794	36004.6216830814	22965.3109091753	26259.8889380135	27108.7699302224	28488.4801211357	26067.8563479334	28257.3444351461	23318.8622942194	25929.9238801897	25218.5648409345	24941.2020613812	30676.2602983381	32089.4226883538
FT0467	148.076345316223	148.076121734516	148.076512095031	82.3932723999023	82.2164611816406	82.9016876220703	15	10	0	5	506716.457741457	649153.972029956	961909.927490873	1173148.13056847	955368.59566924	692292.71875133	493396.120618272	797937.138752371	801853.467823461	830958.660818398	982226.927882447	986528.756125445	505914.455655187	2033.61669556797	1656.44945904825	NA	NA	NA	491715.954794536	NA	NA	NA	NA	NA	504528.407966627
FT0468	148.076443244349	148.076215280995	148.081987439966	44.6096954345703	43.9634666442871	49.6385231018066	17	10	2	5	569102.616035209	1220324.59965279	847828.956186331	1141303.05654556	597844.646483126	1421956.85614669	553480.175177983	967811.934522979	1220335.7772727	985624.678296197	734341.939735046	798033.087801148	479284.455393093	NA	NA	6109.50931094773	103790.627362356	NA	503265.431750788	NA	NA	NA	97176.5260968865	NA	519026.971524221
FT0469	148.112274176828	148.111947046674	148.112687219115	209.143447875977	205.258392333984	210.583114624023	25	10	10	5	119966.63438006	133460.348629411	125839.323039176	105293.504225031	95850.998478975	159207.805925373	105203.047896257	108940.348065817	111148.745664507	121094.436051628	114781.304887975	117927.483148962	109552.646334485	63518.9139058842	82535.5197660771	91882.8972526358	76220.693001746	66092.6082905754	111245.099045552	73696.8889588478	70030.5835942738	74770.4568964359	91955.9907391204	86157.2347251388	120022.869011163
FT0470	148.114014883366	148.113347453727	148.115569811443	53.8983879089355	53.2648506164551	59.0815658569336	15	10	0	5	112358.898305319	131822.503789777	138501.387012208	137419.089253943	95974.8355008377	145610.818503992	142089.355161684	135431.816820092	150541.444695783	133737.18519541	118618.797695627	531182.869729294	108161.329083723	NA	NA	NA	NA	NA	350721.981684795	NA	NA	NA	NA	7624.67717283964	142506.329866685
FT0471	148.113664442871	148.113517000897	148.114112826174	301.03825378418	299.268890380859	302.411834716797	12	0	7	5	46078.0605487525	4131.21379825552	7943.05689415536	4664.81051822109	5739.19713702002	3668.04374631916	48499.4383760125	6752.83855355624	2229.39552551964	4679.67966302985	6537.5472416001	7681.69100899789	56753.026146965	71360.7638344177	79656.5976345562	67798.9268645592	75735.6558206576	67309.9311417124	48826.0087618581	79949.6550017914	66292.4012381201	87456.7349915503	61974.4030455381	51668.9274355981	55884.3191734515
FT0472	148.117049008844	148.114191188254	148.119098579725	43.9805908203125	41.4661254882812	44.613883972168	23	9	10	4	190713.461349324	252691.926544616	219053.113571254	270893.415333395	214140.24798745	176411.515233542	213654.541749219	235348.271977644	174178.785545923	236355.836178136	216254.859307452	139723.654242807	195278.46834108	227387.879442126	188869.820418435	123591.257040235	181923.199476553	212571.452893616	164631.595365021	121887.863258003	132500.416384363	106636.076417982	179208.176820769	163344.87694083	201750.474983006
FT0473	148.122622578523	148.122102961844	148.122787354699	621.986358642578	621.082580566406	622.311584472656	10	10	0	0	4657.55478380408	15720.1029952988	17947.0283410805	22039.2778301295	18652.6938172532	18297.3805094936	1178.81528573377	17985.7206111463	19294.8077595606	14886.0449135676	11066.3014944121	13902.52864025	4317.92713446915	476.066412758614	365.981190489339	NA	67.2321618646383	NA	3494.09557507719	77.3074254297784	NA	58.5858808117253	412.524441155295	62.6406433793406	3327.96262551365
FT0474	149.023639308291	149.023508442926	149.023854737304	1015.6240234375	1015.62103271484	1015.62939453125	25	10	10	5	975480.357867479	1086320.22101104	1136604.11792595	988373.468483686	978846.259130538	1049734.72447157	980460.255010023	1047089.2914511	1111247.08127537	1022633.39169877	1041793.57863367	955033.469999007	1025292.08831906	981926.64837487	1073158.44782654	1050038.10763299	1111308.50065887	976556.51815176	1027942.46688992	1024064.83203471	1061093.64469265	1013921.7173031	1053615.65760747	1050896.31098807	1073118.04005607
FT0475	149.023614401437	149.023309700146	149.023948453397	39.7213859558105	39.0929946899414	39.7238616943359	25	10	10	5	343283.058563676	356221.128299218	277743.122794122	279707.104423945	285392.626618336	848935.584747171	327751.168594331	328324.545190607	315352.540276541	240434.480058001	261800.401218614	283751.273223603	315040.514145309	289335.988215595	260074.771888643	280814.13676225	333246.156780502	280789.942184019	298973.232171742	274321.666669929	289213.70732087	290537.605448846	323615.611986989	315443.954527854	309473.1430221
FT0476	149.045313078904	149.045075115727	149.045677872482	271.436737060547	270.853485107422	271.836791992188	25	10	10	5	50226.8951557118	65663.8345928863	52501.3833901752	62531.3983626652	55964.5133204566	62912.1699257568	58387.1711903811	57617.5502888285	70395.6204808397	56867.9037550092	57105.1696729939	57233.5017803426	55864.404344447	45601.8458969798	42397.788365932	40891.5845233202	47939.2801082879	47686.3058758053	50631.0622317745	49622.4571090692	42280.9531307593	41503.9579538946	44864.8262226091	48187.4323122104	54707.3661856468
FT0477	149.059586555772	149.059261167523	149.059988310667	543.102416992188	542.423278808594	544.064086914062	25	10	10	5	84368.9097197652	93840.1093462296	100779.55807302	90861.3978142983	86504.1118653864	95477.5983350669	79276.3135936949	93545.222760234	94187.5325736289	101640.506780893	91572.8480572701	87905.9865232823	84118.128798455	62646.2300885411	52657.3980369825	73295.7350763449	59554.2605295777	62916.4934102213	79575.2644494061	56768.9647940733	55892.4307519299	73326.0798440834	64867.7375611663	70739.7816813056	76501.0821130184
FT0478	149.06901364475	149.067275619124	149.070353171752	55.8397369384766	55.2046661376953	62.0394668579102	17	10	2	5	264041.947424937	281728.576604827	263180.32264173	375761.689075926	333834.792164991	204961.105490702	129905.044070669	306043.864476085	424688.631412407	339379.060020307	368097.660155557	328763.685976755	117000.761714131	31764.8881298751	13382.2937508265	21140.2269340833	19050.7672730049	22254.9581700206	166464.535605458	22948.8909890572	33298.1630975321	25101.0936809693	22645.3351297634	21110.180092597	285132.962635511
FT0479	149.095742490453	149.095472524619	149.096078103209	382.980682373047	382.352355957031	383.011413574219	12	0	10	2	50487.6775853104	24330.0073421167	29538.9460866311	47111.927844334	42316.4652614668	38958.234096811	50414.0587374025	37004.4044671837	43414.2848687586	33115.0273653765	43619.3344540505	37800.8663505053	37417.3786986056	62970.3460997902	57951.8531184849	70690.0638892466	63856.8250851626	48324.5572622812	61087.0314655011	65696.1718379227	60050.6151691275	65445.3372075493	56823.5159622746	64633.6830267962	56568.9592891894
FT0480	149.096165440736	149.095873598159	149.09645401291	49.089656829834	46.4977111816406	57.1224098205566	19	3	10	4	386448.555175804	678999.99825805	673244.909194596	705692.98349256	600914.703950174	674041.943439616	800637.29410708	340212.949526209	637994.44704853	628164.049356497	338017.263844963	325804.416597837	640804.616143488	765782.149886293	337590.791990541	390268.058438667	755597.765981787	740738.776962738	271891.86772719	745983.763245266	409960.82709687	431361.62959539	773585.773030332	506282.828751993	625888.716145245
FT0481	149.132570102816	149.132336254573	149.132700039446	43.9758548736572	42.7317733764648	46.4977111816406	24	10	9	5	751853.317098492	717497.567927199	667210.8882856	771949.979121905	609217.450167496	694903.40395113	648944.859335564	658657.781082491	703160.229255338	700533.112045237	708308.019483055	449592.109852922	744301.337476913	817199.831770405	795964.271697584	806698.059184397	727639.638719709	1090462.71754633	815270.975679466	777608.725784767	1154994.20721474	1133390.19324792	774285.910951224	747258.032715275	914884.822116455
FT0482	150.046215814172	150.045814658756	150.046584128373	39.7215614318848	38.4664611816406	41.4661254882812	25	10	10	5	191870.050098609	226096.337402019	207445.593287478	216577.478551174	206560.324127657	239789.656472234	197140.37704779	197409.589172147	189016.429533078	230144.148731229	175327.208935664	202919.942846952	193612.908558317	156699.683176129	107266.860492413	113006.077687221	124712.546457002	120994.810573946	184017.497513194	117916.962968665	120805.42670474	118766.36065204	123847.714946063	99819.1905348164	169352.797297375
FT0483	150.055208175676	150.054833465914	150.0553771678	61.3000297546387	60.7936325073242	61.4983329772949	15	10	0	5	278307.418801836	503960.052943152	389200.32185914	456408.122955736	454988.126332531	487093.467477518	298165.581847077	528188.160725622	494741.618120666	594511.116467766	467110.339660757	433820.342840517	292115.347732351	1398.756021219	5624.93607511868	NA	13921.5686655367	7673.31111459124	263999.010724216	10484.7100603034	14367.5267454119	4033.9298186029	2394.97874178623	1782.64538056528	257761.561279012
FT0484	150.055161260231	150.054953831739	150.05529255987	131.131759643555	128.146209716797	131.796051025391	15	10	0	5	299215.298291756	491155.521619096	450350.599625967	476555.068132035	476624.753632452	509445.206063949	288084.645813089	531220.972743997	517603.298457101	534315.284976509	440347.636296682	450997.017018869	293080.9628824	1503.04762426148	2147.41294716299	614.333375374908	4327.62355571726	NA	289113.87878153	898.394752115011	2599.73469426839	NA	NA	NA	264493.158300612
FT0485	150.077512861086	150.077180909293	150.077808368258	572.6259765625	571.941711425781	573.902893066406	25	10	10	5	130474.273582098	368133.101031454	378055.65392822	380143.915834576	365215.409238201	372577.267619711	129933.830272369	357792.238583174	379641.991485953	345563.187509403	389676.781188843	381004.743739665	130664.537479195	79752.5482123059	77269.6939059906	77720.7834492127	75284.1694608331	78358.9140056548	131203.792681973	81108.9223229326	81930.6939036548	82320.7316520466	75948.9095414132	75384.9797375856	121000.68391934
FT0486	150.091726545698	150.091628550553	150.091946428559	114.167366027832	113.406829833984	114.649032592773	12	7	0	5	376052.694711043	670632.016977872	687104.337430237	698411.181676867	588517.257072842	673977.486661694	409911.200387977	593568.047397568	680301.527841298	782012.465647226	406768.213529489	564018.087653819	424025.040566307	3555.10612480839	4224.60563418201	2703.83874798105	2063.5117160607	NA	360398.250798611	NA	3679.19588974592	NA	1360.98608955031	699.916713827423	396142.847309898
FT0487	150.091973296106	150.091788233533	150.092086911153	183.911544799805	177.184768676758	185.457305908203	15	10	0	5	800673.405706546	1793314.59005232	1428468.59493956	1451595.99951859	1215809.55310623	2045898.78459166	773638.084591388	1444323.96511825	1684468.04545807	1489854.05928266	1200461.43013902	1570375.22337421	765920.172328399	88.3553270757805	NA	84.6114190738415	NA	442.88945419318	749872.757040517	305.550118118481	406.406283693016	NA	122.977687539816	NA	817628.399397493
FT0488	150.091560188034	150.091328137188	150.091776073093	129.082015991211	122.751358032227	135.101181030273	18	10	0	5	495810.943002434	799527.546625032	847631.349139407	877952.413519821	910898.017583583	894531.760475412	479873.257668897	2013744.38448881	841936.049379244	955472.017273882	851501.447701236	817071.964805094	512687.497734055	9192.58077476664	11121.8790861162	5669.43524247704	8475.98028427352	3990.85751710615	497951.32618531	11037.7411562878	12032.8319196484	1049.03613280505	5574.37121699153	4260.68019467985	649373.917823924
FT0489	150.09359195384	150.092432189255	150.094474578281	43.9802398681641	43.3063621520996	52.6366653442383	21	5	10	5	245766.750164013	143849.374126175	86983.4752557198	345829.424224412	67554.4813802545	104313.288779289	90107.5903549133	186379.994871884	83003.7554849828	137567.539257677	87835.1914082625	94636.9621730447	101887.172131711	95502.2860715026	89534.844975923	103530.188940606	113130.422210461	97873.2691717575	223248.98180341	133457.99675296	144927.720914874	92942.6309486257	92298.305184375	106606.055071728	94366.410074946
FT0490	150.100888036857	150.095180909483	150.102531738741	146.886728286743	143.80126953125	146.909576416016	6	1	0	5	46912.612310797	52577.0518305972	117758.950675835	NA	NA	NA	87821.3410237245	16946.802911751	267504.631109051	11989.8024405837	NA	9540.43818676472	88966.7347675791	660.271230236627	1195.31551552316	775.094888562337	772.800068468554	995.463195412109	29581.2380837489	1338.06366877134	108.294915279374	1627.72527568787	717.807103728876	227200.84668012	30846.9436612604
FT0491	150.11224180501	150.111754299753	150.112599175196	388.497802734375	387.767730712891	389.128173828125	15	10	0	5	53407.999737492	54320.702997022	152143.226674199	326559.423894176	29893.0384670813	53049.5623734081	53502.9040163355	80090.3688462425	64217.0755365949	33501.1563652307	29707.5065878228	36334.7780630805	54453.6101400107	NA	3397.01855029911	5262.61568439121	11590.6802369528	2882.49466724808	53001.922557056	2226.15768310313	2078.96793982759	1011.37716874996	1090.88697013488	9393.11934670806	49588.6002537035
FT0492	151.056957472324	151.056189054784	151.057393165741	131.202629089355	128.146209716797	131.969589233398	12	10	0	2	24993.5195540059	47775.095383767	44173.844457577	46806.2125631282	44374.857708874	53132.488963455	21715.9332253387	47609.821802228	43355.6439688951	59142.6678131139	38683.6349079078	42936.1879350431	24755.3110402386	1833.98733741317	418.143982805312	1257.58828769717	1156.66785394416	3377.82730543008	23353.7998110682	1833.10794357304	2118.8409716445	736.925250066021	1061.6084116964	1404.93748642543	19548.9076827979
FT0493	151.06167356817	151.060609833928	151.062462795902	106.463623046875	104.739669799805	107.114974975586	25	10	10	5	75654.1721828912	58719.8337823195	50202.3527710524	73700.174733258	58637.2397211571	70080.1515056459	86565.6367348096	62516.7835820043	69786.8324734297	66000.1604158245	63406.9143931195	65445.1543332019	77573.907087313	83236.899086237	84863.6736787437	84421.6331858179	89085.5909021821	90929.9777770449	73079.9206809101	81547.0766951004	84344.2922841967	91644.0392112248	86766.851118207	85765.0314320006	63063.0593408402
FT0494	151.061749543159	151.061521141	151.061875943694	171.451522827148	166.705963134766	174.328430175781	25	10	10	5	242979.29686952	301959.530288254	219747.411870683	238733.123397521	243687.907720034	353731.016154389	251747.07732106	221062.577318126	252868.305023288	247679.141642589	269432.230030596	281576.462109964	250487.552938952	227304.599741541	227982.483629931	260571.254231961	243659.23504252	225212.777212249	234345.806078424	257835.030535146	230556.399190555	232654.328693964	229548.188698352	252006.499628397	229125.255874544
FT0495	151.075660355153	151.07484004897	151.077173913148	49.7160987854004	42.7231101989746	56.4908752441406	30	9	10	5	219872.376566067	196932.218731144	258675.102536613	257855.479073322	177827.352077737	229592.961827201	224195.193810831	315246.144891492	209593.467175797	261639.388190443	221943.245421894	221559.441585585	226129.921985451	435142.471770583	266067.598386101	429710.196870564	391298.927533052	309443.640351109	258567.337189086	270828.463312384	356387.701645896	392864.492881824	270756.657908242	308803.079021765	334350.649098699
FT0496	151.08628296558	151.084861836417	151.087947783496	569.511505126953	568.189270019531	570.749816894531	10	10	0	0	3680.15129656345	92675.1131140511	47979.7336864065	77870.8799654385	75296.5864027664	58352.0710197565	1859.43951765262	50194.3082815735	43228.1263915875	30757.9335493036	72016.397432622	44352.0918650553	4323.23636536673	216.764475523029	465.398133534472	394.661237128079	1682.18233073177	979.375475082546	7714.22968970239	527.109405113384	229.514358652756	1793.9254052164	887.07799036894	288.645366579294	3157.98477054387
FT0497	151.097551674414	151.096918125976	151.098349454307	73.9338798522949	72.6216659545898	75.0093383789062	24	9	10	5	414020.912782037	622533.399937884	461217.570544992	457264.161267738	539884.607994136	501624.875315012	383395.043779537	630638.482081202	292822.478111163	553047.778479036	734721.681381466	302460.737904883	653867.885621833	755006.304616383	625304.534474395	522623.073018529	551863.824262547	485758.477878198	769916.144681722	382114.859997053	771705.355074168	614696.610145878	421725.937873844	399592.351303585	440685.299599282
FT0498	151.095076985761	151.094853269772	151.095288860791	182.946907043457	177.184768676758	185.457305908203	12	10	0	2	109206.067323024	207573.972588082	162955.881824888	171740.208488022	148246.46581627	235271.523441772	76559.5266707242	179153.835007862	194467.258231607	174403.071188815	142589.092975035	189185.73911564	75299.0364370363	2517.33648760846	1917.27878624863	6915.92451476958	4458.81674857106	3444.17625158911	47846.9140487148	4447.16364795743	7791.56988564465	6439.95077969299	6860.6281679372	8751.52314808667	103351.024263213
FT0499	151.111371652334	151.111188393402	151.111677869249	48.4417953491211	47.7380065917969	51.450984954834	22	10	9	3	1165881.991574	1054451.02598525	997059.037659054	994837.050959109	852226.364377521	1033446.12257792	519840.779847041	981162.384221144	972015.605973375	387548.514231779	962584.291397175	981918.221614437	1028459.04235479	1384360.20428375	1473990.1719186	1622547.97378237	1476851.37134064	1405956.6025162	1015793.23697484	1268319.7656235	1414255.17145523	1399136.65763227	1352222.78144985	1377713.38668716	1180291.35129406
FT0500	151.147846812547	151.147569318583	151.148328866699	42.0950241088867	40.8271522521973	45.2343444824219	25	10	10	5	103823.553645199	87563.3881005874	187110.759768111	106764.410621015	95353.4291407982	79204.2907770183	99692.8598196467	81753.3784761338	94863.9496968815	176865.926048748	111212.055185322	92028.0100133833	205450.406788088	101321.773081703	100883.95777953	246530.642177778	224391.100117871	244892.676827409	97188.4355664644	111109.730026522	130614.930208429	101343.581750406	230072.93791889	166812.327557501	99882.9778781224
FT0501	152.057459930152	152.056937842581	152.059414681702	342.071441650391	341.435577392578	342.704254150391	25	10	10	5	61224.6036160178	70170.23160923	80572.5519859531	74406.9824472831	62349.2604923982	59720.8843032643	56989.0995874442	62664.7806462875	68528.1594586914	63458.9467325825	68748.3878563432	61245.2608683705	54950.0919131469	50222.8302559648	55452.7436818726	47688.0028089136	52767.8224601434	48107.71921298	56554.0315128634	55203.454446935	45649.7324493062	45338.419060614	43856.7241845606	44989.3873176216	52394.7642803332
FT0502	152.062679656605	152.062459551408	152.063663164307	39.0934181213379	38.4664611816406	42.091178894043	25	10	10	5	2047848.58301788	2437127.5890206	2554884.50773118	2124167.10254367	2030114.91872228	2516781.43412681	2016663.12692305	2452649.97318647	2179784.97965903	2584391.18390699	2172695.51168076	1994213.66998791	1947044.53774496	1403754.68834241	1307735.7941908	1244556.2462051	1334013.70578987	1296799.79012483	1793614.80117488	1147535.04223933	1446816.75714325	1171372.31590362	1259686.2792972	1104389.10290348	1520545.28269435
FT0503	152.064145285602	152.062342044962	152.065294528107	89.9349975585938	88.9016189575195	90.4883804321289	25	10	10	5	268663.146041393	255724.524806626	307414.852753639	294938.702419618	280176.813382387	287199.274211125	252085.535437385	257256.846818514	318421.004421597	261863.215974548	255660.206703909	235183.894707362	254034.011492785	182970.838090371	174839.31861623	489298.14444866	415376.281676233	187177.147149546	236973.517809605	395722.312595431	172620.89221972	457917.472382148	431267.551637495	454605.26172593	240157.453937708
FT0504	152.067274834973	152.066784295188	152.068267848819	55.1468455791473	53.9337615966797	55.3102645874023	22	8	9	5	781315.098440051	562392.122356246	562677.801317733	769938.188930587	689834.135085032	747717.675038815	759676.2564912	736080.333113491	576374.050746784	696607.169921344	713157.130807127	814753.692097158	775851.760803214	766601.166449636	939000.923011486	734532.425443143	743300.244422103	718801.15379354	724225.045524496	716034.621317022	615783.64721063	893767.303178614	815941.609743303	694016.249215929	712219.272755315
FT0505	152.063717556954	152.062758534264	152.065239885007	101.483917236328	99.3848876953125	103.61791229248	19	10	4	5	203891.247728814	288081.664643079	265333.176258346	244523.59165819	236526.5039203	265577.14426303	228798.971451105	199509.902104277	212739.162726075	173509.577643196	236571.064569096	233416.756874323	205090.889594987	143971.163063385	166506.494204108	92025.9900408983	108324.452919006	161947.381152185	197348.241920419	100274.469375908	246315.15752845	111843.444260597	106149.068582535	107998.197553754	211733.986963914
FT0506	152.063817122969	152.063386904471	152.064702325188	66.3310470581055	63.8149871826172	70.2471618652344	17	2	10	5	150297.786491294	180482.191232098	154581.180551921	173896.27988908	189546.874906722	119152.838298274	233762.468387851	207111.337925964	134110.689808237	119318.673442996	150199.848395851	206183.802265506	174146.805007612	297109.956403326	262430.829864224	233148.890398353	202144.350318542	264674.660892771	233378.905509842	266903.055136167	258622.847218341	269051.591053046	213053.734704606	244246.478495162	290989.692779107
FT0507	152.070680084439	152.070314032051	152.071132026858	616.899291992188	615.629150390625	617.416687011719	11	10	0	1	18331.5995533697	24083.2444631805	25369.0735279998	28458.3202059966	24323.2371714764	36235.5004584665	12534.4172873497	29869.2122779507	43054.3869701028	72234.9502452649	20792.7632720023	30766.9984337439	7068.11848497391	6990.11733441055	NA	3408.96369401738	5708.12927652523	1088.24603964388	10642.9087140411	4433.61313917488	2985.06332987547	1840.99693521857	4506.48066042364	4439.87384759635	13487.077302143
FT0508	152.106909653686	152.106803229332	152.107245636131	547.059753417969	546.746704101562	547.446594238281	15	10	0	5	42957.5757449716	73802.0633741235	72107.5169165534	81424.7688487172	72799.4430299218	69656.7327803187	40876.6857428011	76472.6974743046	78103.4319438572	69837.6531507481	69362.1769310263	63338.6312892536	42152.7148258189	NA	496.596059203148	698.860872164369	617.823579534888	NA	47614.1951782117	490.657783672214	800.607180409133	NA	168.032822012901	321.224526078864	46527.2326627839
FT0509	152.10701790437	152.106263031315	152.107290792456	137.734809875488	134.554885864258	140.882308959961	16	10	0	5	184130.572405332	354900.219963868	353753.286087133	382006.071866854	367690.278398399	316274.65567418	217376.565387804	425522.80333221	400708.332565116	413765.310276566	375731.99956979	328665.546106507	227552.786797362	6172.56594239175	5686.71815089136	3338.36445554098	4142.04556179589	11334.3639165319	206159.031978561	1879.12113061428	NA	4012.43440376019	4304.01630164412	4871.17330773581	188989.813179673
FT0510	152.106841693185	152.106635749199	152.109224183556	469.57682800293	469.250213623047	469.696746826172	10	10	0	0	6788.75988793373	145776.816801871	151188.672286628	167130.600674827	143094.558435401	138831.885697232	10956.9305287798	147959.572210303	138207.963642549	104375.760323547	137722.761158044	120594.607168157	9756.82646187146	563.682126800219	NA	769.005573496222	145.485458468397	290.996232478569	5972.5168389082	533.580224583546	NA	486.969231396914	1162.26241273681	378.717677374681	3772.74771018823
FT0511	152.110073226747	152.108930534159	152.112981503283	49.0116214752197	47.7577285766602	58.2756958007812	18	10	4	3	216589.628999463	247254.426538733	222546.895020824	241888.243606846	192446.186861841	176170.756033237	219445.554713174	239936.636009457	215921.693873403	186872.662126459	241869.043304294	226616.804761236	206483.234717607	200688.449548903	204048.487811283	223659.994554303	217780.436095865	196267.585688652	196591.090142253	179353.012138016	203562.201179639	227126.430414471	201655.726327381	229205.341899281	214246.342402122
FT0512	153.066937723369	153.06670214653	153.067140831051	89.3082580566406	88.2999420166016	89.8581237792969	25	10	10	5	7455126.04881886	6278902.04272535	6205822.01145507	6045940.67787446	6142656.12209117	6208796.01659057	7319834.78910692	6000619.14147971	6000552.0960787	6138253.5600648	6090076.26353987	6391439.99169171	7461451.57379032	8771258.93561563	8430940.85763912	8697305.30377949	8583484.16104773	8745570.38511802	7099694.42088086	8417291.37509962	8514815.16999183	8827523.83628878	8306961.21777338	8543361.00546002	7311667.65980572
FT0513	153.06918249341	153.068614900337	153.069686835432	55.1518657207489	52.687915802002	55.263355255127	24	10	9	5	518741.521212831	527634.986801139	507865.708543947	486286.55779079	439822.473555564	505671.679272791	462012.316189295	456847.383812762	495793.158775238	474610.482323762	461445.480967203	498263.31396161	454735.747605933	508865.952282496	457892.536912529	470200.955584556	434327.331287729	700615.605909928	470100.448927494	349139.09231163	434750.767930268	436029.520417425	423731.12118805	451858.505319158	468323.284211493
FT0514	153.069417761477	153.069071278458	153.069845396837	41.4649987220764	39.7173233032227	44.0026359558105	25	10	10	5	1155164.05001464	1364401.78321132	1696271.51367673	1327837.34160548	1072236.43569313	1686675.61179172	1467123.08495357	1302907.42154741	1570718.03951695	1675751.72617605	1174091.18030863	1203293.83565273	1437650.28869572	1122866.21583434	983728.413362288	896442.421027948	935971.88662768	921497.921330386	927876.167208137	1298142.02595517	770624.86995563	788784.309773016	806834.316683567	794794.348813565	1024856.84384894
FT0515	153.102469643453	153.102034255243	153.102769343426	147.551300048828	144.428817749023	148.830596923828	13	10	0	3	25845.0846323242	151914.311080575	132745.238383388	188163.369076364	204602.811011061	211464.275509122	74160.4443455336	165501.437473018	156695.598819447	165689.004481959	205771.081652865	190669.915678067	70187.1276320256	143.273059947808	111.332838363294	410.488645848632	669.235517982394	957.852615764463	70315.5956642702	839.132712387823	531.237038409828	386.889338270658	NA	NA	13989.5115248843
FT0516	153.127845311977	153.126735149063	153.128405680079	42.7326526641846	42.7072067260742	43.3704147338867	18	5	10	3	77792.6801606192	54425.8067216245	53001.7091268145	74058.5406534886	57446.3478994302	54363.9295978294	52584.2393845073	71289.6304294601	42242.52513504	48572.4569667617	93729.8754266929	60320.4928244553	74256.3266420091	72764.7661711965	77599.3599489247	78622.4100445574	77946.2665818008	69937.4501507857	60310.0698405679	89750.2771809426	107960.34153124	88893.4728436974	71805.4372163629	71541.3994217904	59954.741192935
FT0517	153.128251936299	153.127607336065	153.129020583092	348.839767456055	347.485290527344	349.476837158203	24	9	10	5	40828.5629607067	41038.0275862571	41745.6255309284	35990.8752302639	46184.3945298059	43702.7387836925	44659.8874288844	36983.4842182696	21419.3907296807	37617.6019287854	26190.794935201	35038.0648282915	46843.6238244362	42422.0988600701	40114.9423270673	47750.7414966936	39785.0852908753	56512.1418280372	42689.6565828539	48363.5001332632	53822.6840851142	48336.9426250679	39827.9367884919	48239.588479232	39152.8738763183
FT0518	153.138644692435	153.138441619246	153.13879149427	122.931968688965	120.755905151367	123.676910400391	15	10	0	5	180396.10288362	252208.182298196	301279.580607044	293114.050510606	345707.441052648	270752.511884469	163756.256989438	274887.449592772	260568.603320331	192858.896372388	297486.591599604	325317.118460682	191548.57944789	5202.94117522985	4007.61269567978	8674.16443963845	NA	7193.83111459762	179982.116398131	5951.5182456658	8045.35269919038	NA	NA	16242.1301569119	171738.737579396
FT0519	153.138425988133	153.137886839722	153.138657817081	109.337425231934	108.280586242676	111.099884033203	15	10	0	5	115599.518589	147849.333047783	148800.283390151	147140.672266546	141661.743538237	121681.574786987	89997.9762119781	129222.539404674	141364.668489366	108905.046430322	140429.100947513	145934.353727388	102565.265294732	3979.42350156605	5363.55933646951	6202.71138449293	7914.92331715766	6437.056643127	92407.920842886	5210.96807430904	8049.92993155718	7383.10452885926	4996.78128650486	2898.27286593318	121479.377116197
FT0520	153.138724485737	153.138448085419	153.138924011994	132.527770996094	129.885971069336	133.698455810547	15	10	0	5	218900.469260493	283567.370853862	370476.671348722	371242.606466121	454355.894456863	298207.515323793	205033.819705783	349799.878769794	290114.266947577	303645.25236265	372550.097125054	447223.247133526	208513.925607511	1185.52602125828	3115.43733986497	7960.87090110302	5051.68121930709	13021.9932700756	203064.660038869	9573.54175161054	7868.76956955778	3040.67038777989	7000.57225732441	NA	171389.623971407
FT0521	154.058560515586	154.058195595005	154.05910660599	640.608764648438	639.382019042969	642.047668457031	11	10	0	1	4328.28977932082	23327.3641422826	19043.2517467076	22834.2637229711	26131.323951317	28111.3975577429	9263.00828059763	24942.3037112807	38359.7152244952	63105.1964370534	21496.572958231	29672.4407075532	6172.59148722142	5279.60626839101	4541.89705808647	2115.76591806114	3592.16029626131	501.578973636031	5099.05241435766	3854.10853748024	7266.24502564128	4683.26048690826	2218.83482422493	2106.59171274304	9348.62747691572
FT0522	154.069498303267	154.0691688055	154.069853610454	89.3082580566406	88.2999420166016	89.8581237792969	25	10	10	5	595865.842447585	517832.060325838	528645.635591444	508836.365472898	497691.788713064	522634.775096178	585724.064653413	493616.233118533	508239.950247395	494678.213645257	501904.900907375	523297.418780507	597131.204871189	683666.958536539	680439.733128038	681183.228376684	686325.480199766	688091.919467967	579528.246217162	656943.353217284	676997.226910293	693487.52882602	648185.24575331	674045.109756977	592839.722098075
FT0523	154.074696064481	154.072116712205	154.075842568409	43.3512916564941	42.7136878967285	49.089656829834	23	9	10	4	446805.665755517	497819.065078224	448334.193873047	497451.180439149	401952.979870705	523535.813758341	393669.47827348	519136.423421466	488028.555250293	459452.545066339	396377.869019907	389497.820327648	688274.009988952	406264.06850595	392348.070404198	331805.324959188	320308.020717525	360470.693617235	397422.029632266	363593.992715293	339185.308029454	347887.875814429	322968.266593186	320750.717595507	339119.062974859
FT0524	154.084244380111	154.083291464139	154.085283340484	521.749816894531	521.136413574219	521.927124023438	16	1	10	5	24371.4248225787	21342.3544623144	20284.4116284242	21182.9834468663	13039.5295123011	22507.3895861804	21759.9439571751	22583.8731224788	19123.9840677604	21202.8281689761	15025.5322562326	20295.4449628536	23840.20725777	22853.2640970871	16343.297713995	20524.0726114763	17751.0354592558	16288.1083452702	20320.8461338654	16069.2333835363	18798.6994159464	14687.8261414543	19026.8987751131	16735.003497228	24152.1181485463
FT0525	154.096340850799	154.094696628096	154.098741412147	98.5385208129883	97.1399383544922	99.1051559448242	19	5	10	4	38304.1749022032	4296.47066749632	24578.1547814855	19803.7970739473	9298.36792064831	9745.50918562338	49572.8742295294	16641.2935204301	11124.5106303692	NA	36409.9523286615	28140.722529497	20083.3320100605	40193.2520951182	35874.6747334953	43771.2711647401	40833.1185834581	35522.2706229209	38839.0317826706	40244.3238642315	35499.6262998662	37330.3996887741	45059.3711815431	42994.0145382928	28067.6651919757
FT0526	154.096618996055	154.095579490779	154.096810061064	371.201583862305	371.180992126465	372.441772460938	12	0	10	2	17272.8350797431	8500.57545622777	7578.50631756634	5199.83187962662	5031.78213360093	9037.61130681336	16153.324545452	4650.91042895344	8000.03906575739	3280.68755973578	8312.78567365692	2309.58958436176	21323.596685605	32747.4155261063	30221.4131735079	35426.8621364064	26168.1809853176	34583.8726326823	16547.3139884919	29896.9534167331	29970.6902127117	32891.2662235857	31593.5493166924	33329.4623202737	16619.9278279301
FT0527	154.122602027743	154.122439010898	154.122866060241	454.85498046875	454.043487548828	456.148223876953	15	10	0	5	91153.365483731	147480.9363001	121241.873756298	186667.440582069	135693.376533139	141333.078197017	81718.1893681952	107932.872282062	172380.653537717	95930.857582977	150349.661754034	160830.459497483	74937.7242632061	11392.8131261319	12308.8534003906	4467.38447624445	5318.83258083835	7013.97066838201	71429.5141973346	9872.0664311517	11110.6056035981	8843.54146169499	10455.3216333019	2753.10626558494	87951.508842146
FT0528	154.122853859476	154.122509501865	154.123175570044	346.469528198242	345.889953613281	347.096014022827	14	10	0	4	67918.305250586	127371.492580846	130419.589779076	142185.645933654	126736.34253056	139607.722627925	73747.3880063869	139677.465829872	145284.564310317	117204.521160373	126052.803959298	134994.885502637	67329.7688130673	3941.4174541723	3866.45926050022	6178.70721487914	5497.23566545759	5701.7495832324	58042.1116758202	6638.64909970547	2917.77251520082	6133.44640558106	2215.19633872882	9293.04976780393	74668.9897143548
FT0529	154.122732442567	154.122387975442	154.122855791201	152.960174560547	148.463806152344	154.400939941406	15	10	0	5	118717.312246693	191795.742499566	210153.810952486	218433.649846595	252442.624382613	303156.70262852	108779.553315908	239174.66890652	236497.408208745	295255.471075423	236721.661041195	245176.272583194	119826.544381387	17106.5144169393	20968.9183658926	13716.0314994643	12856.9494610627	21024.1371398436	100191.270439597	19271.1439578056	19477.6408450902	14717.6909616358	15398.7125991285	12054.2578001652	82317.6579634222
FT0530	155.010342246646	155.010137838553	155.010679066646	115.501708984375	113.369262695312	116.533737182617	15	10	0	5	77299.5101764857	142933.261487527	92996.3956304546	108432.02675255	92305.111955991	132715.952431522	75726.1621319293	151323.413110402	91284.9632504582	136871.928037315	155995.140449334	143264.39922835	86251.1706996143	7579.73556650037	8973.22079757215	9843.00496569981	7332.77130118713	5703.920910844	74845.4047083696	4099.29016899634	5678.50708011279	6245.2130887981	5057.92698128421	3311.77338622608	75764.9530502791
FT0531	155.052561868378	155.052288587717	155.053540984905	95.9950790405273	94.7548675537109	96.0964965820312	10	0	10	0	NA	NA	NA	NA	NA	NA	NA	NA	NA	NA	NA	NA	NA	23656.6437314078	23727.0129748141	22765.6409005794	24567.9273587993	28589.6453955065	NA	23193.551558569	20853.8054180564	19831.675432084	23033.8351242508	21278.3815438083	NA
FT0532	155.071413445504	155.071224853005	155.071985172379	95.5134658813477	95.320426940918	96.6240386962891	13	8	0	5	556076.400029614	379109.368749708	2412323.8806349	447610.638256049	3430963.31698666	526869.151387438	535756.251965158	187335.322444452	585739.111645661	392941.561232327	592961.934480538	467637.226032447	589193.469522865	1884.96118989463	1449.20135846672	1664.33478102088	3709.40336376429	6783.1689837575	683554.53088461	4116.04006984582	6933.78904752433	NA	NA	4913.33313070238	686760.565244034
FT0533	155.081482871535	155.080898834846	155.082111244441	581.256969451904	581.243774414062	581.875	14	10	0	4	16046.1287696101	45314.5014714673	40732.9235697538	42105.4841947518	29580.4147912624	43367.0275033762	12832.3912414312	31972.1081906681	39630.0186945722	27298.7004309893	35282.0768570654	24366.352734603	16711.7862629487	242.578154146671	NA	NA	84.4697244241834	189.414220064878	4261.78558273315	NA	NA	163.888872429729	95.1341722905636	450.538975864649	12222.9216261022
FT0534	155.085561596494	155.079808575323	155.085683413036	42.7298069000244	42.0867614746094	43.3604049682617	12	2	10	0	42294.4873573077	NA	11968.0755694527	2010.90803937241	819646.591938628	3588.72101530805	88219.1024938673	772025.337098503	NA	NA	1363.5170158402	NA	16589.5630322527	1045703.06325223	1038118.3389957	1054655.53074479	1041855.95245622	966942.279102138	131902.742758632	950683.822735259	982088.041632009	1013727.44721742	991290.940994829	902812.61757349	130306.180397809
FT0535	155.08171662387	155.079284507221	155.085481652643	49.6913299560547	46.4984664916992	57.1224098205566	19	6	8	5	2713547.39646424	2544148.32827464	1128153.56533614	2710223.69724852	830303.738746721	2798860.19449808	2686338.58336169	2231533.86667286	2646080.43115044	2459712.46311943	1767877.46723075	1423376.17074054	2742700.83923538	775698.894056357	1310680.80327687	1877107.52297095	1316263.51176362	737304.639826769	2522330.64041129	1735766.21926565	522261.998115018	1329169.43887886	1267020.67167581	736908.862210865	1510170.4510712
FT0536	155.118034389664	155.117658682621	155.118202181873	148.066833496094	144.428817749023	149.39665222168	15	10	0	5	281778.990328359	517516.398282218	454368.697439549	572170.886168862	651333.837198112	673867.818524943	275432.705255765	568457.925948148	516709.69264695	625911.485735871	680106.019713918	606889.078644706	268823.098274544	423.205174207687	NA	246.212154837698	314.318871027588	NA	184281.479566712	NA	365.471855740373	NA	NA	NA	163169.755966153
FT0537	155.142834875494	155.142263568466	155.143532133026	340.18212890625	339.281341552734	340.815673828125	25	10	10	5	30626.2929590978	25588.8085321337	33163.9476569945	35806.9722008611	29132.2067474822	32032.7721770023	32213.7199899042	32100.2683368613	23478.1013346876	28398.0428712341	30134.206169486	29252.2382995337	34723.4346229261	38398.2920480638	42832.6007853029	37433.3689659387	40704.7931151684	39374.6151245453	32343.0010563728	38398.5546283204	39611.9498355805	44584.474509496	42393.6482986528	43356.3739083521	36728.089915028
FT0538	155.143062759755	155.142014933044	155.143711876872	47.1475830078125	46.4817428588867	47.7528953552246	21	6	10	5	17587.0369852015	19011.3704267208	17127.586495392	14451.2544553727	18260.8757445682	17993.1208330688	21474.6265509895	18231.3737247954	18467.481013611	18425.8371659368	18219.3291652016	12677.3884164169	28246.0875285581	17545.5845428005	21036.3524387174	31537.1854363843	26422.8342538763	23414.1610635074	18306.7059406866	17882.580174519	18892.6207276213	30005.1017716336	19659.0565452166	28496.8130448092	22669.3751717781
FT0539	156.042246926984	156.042044576863	156.042445328578	530.039367675781	529.3134765625	530.479248046875	25	10	10	5	843633.557411825	688886.088209387	671487.957426579	646987.852844952	647704.355751226	712841.775903566	837103.575460362	645460.83952305	675482.027567944	668609.372950479	650979.557311408	664157.174032709	838944.835844785	1251169.74004095	1155072.37941438	1160262.67480971	1136792.02131186	1141228.82453561	817621.363203507	1152871.9646755	1169857.95742603	1161264.37914969	1133771.97986108	1110961.37870593	817227.960878767
FT0540	156.042014873256	156.04185269553	156.042222775675	484.003997802734	478.351623535156	485.889987945557	11	0	6	5	214988.965471153	10357.5717419386	8968.70526975515	7963.2302801311	7582.63288989663	8967.82799839973	312949.687113818	11458.090102186	7279.17525143016	4533.99353742599	5398.39827954769	6051.60726666451	275767.90858557	331432.538835103	687514.505233455	604391.994400024	518300.22780461	399531.762759637	168373.072124918	700282.478608725	634034.381752014	617597.492828369	556717.764951745	655433.582562904	256082.28545133
FT0541	156.088331269451	156.085829479127	156.089927634622	43.3604049682617	42.729175567627	44.6260223388672	21	6	10	5	323017.410031098	364769.707805846	419530.390245212	189901.032123111	111463.38630373	261716.25393673	276610.500356722	316906.477326956	317521.517416705	376195.745146338	168945.956700567	363419.313036967	305957.31286681	330064.394078142	252979.161437815	288311.891505508	309824.71139176	233003.543321877	349809.979931119	278288.719070075	273179.691325376	278171.787319787	289679.192465298	322792.99274163	363310.540706818
FT0542	156.101931420663	156.101220015096	156.102429119531	514.932067871094	514.286010742188	515.004577636719	15	10	0	5	31592.8722533149	48031.0020107652	54822.4364257502	61289.6854486362	51764.1613110155	55475.5493359141	30087.6119353808	61583.0072004822	51130.7969662473	66024.3517759861	52267.3274843562	49858.0993879102	28927.6165605057	3415.95644380965	5376.38816935122	1155.19690124094	1650.00498698652	1438.40314680934	23492.8131809698	2360.27511422038	3421.97494120896	2617.01279854104	1640.45190840418	946.900719023564	27928.3034584299
FT0543	156.101261689097	156.100865877125	156.101614529965	73.1063129901886	72.4722137451172	73.4951782226562	14	9	0	5	131026.795960529	240243.537348868	150677.502121863	210146.658619428	149267.801870756	214953.223465662	109260.648705158	208237.522950335	252771.897265285	237295.589449743	155055.024056379	207523.589105053	108559.7829203	1714.637627389	2365.17553804643	4161.31297926032	NA	5460.03715152293	108020.68620906	7304.65500892326	6371.68293847602	NA	2633.48248141717	1128.94813691366	130497.991889896
FT0544	156.102392000869	156.102287295525	156.102530029001	135.638885498047	132.806930541992	136.875213623047	15	10	0	5	1519172.84597003	2915785.63733437	2457896.98046105	2919990.77527061	2701081.20661596	3167877.48334435	1553743.21180363	3300621.5480197	3148287.23031779	3435514.90126613	2524053.12149573	2596666.12214699	1502409.01044078	NA	2815.523676487	3918.08388103981	1898.90802431244	3020.2185509457	1418696.89081812	3472.13804964349	4751.03257103436	1090.61462256234	2234.89476868314	NA	1282262.84703874
FT0545	156.101831408155	156.101081794238	156.102266724243	633.957244873047	633.277404785156	635.897399902344	12	10	0	2	12021.4750249833	24473.0808028259	20095.2768824212	33939.6886526658	26417.7037481843	32480.1383192589	13921.2946482073	30497.7420371957	39662.390343044	49451.5212862442	17818.1623367007	23808.9853475355	5465.77259600163	2220.85202723742	471.80376470089	306.786536425352	1396.75200715661	60.8539745397866	6906.73432607204	1532.57943700999	1008.75196993351	1576.11626848578	1222.72905193269	NA	5519.76015746593
FT0546	156.138443973199	156.13833203902	156.138717135368	159.809097290039	155.394332885742	161.226318359375	13	10	0	3	49801.5312726117	145040.139587773	79961.2163692323	94945.2703214278	83950.1016751716	171362.582744542	57008.7014663605	74846.3895999815	113424.285640506	118008.495142087	77162.7927071668	98540.660554061	53289.147263623	10200.75208469	13338.2029263903	9345.15652771382	14494.1144713031	8808.58935410364	54441.5655646802	9051.01686395792	12719.0980735984	14652.6278857729	12035.5984609193	15969.740685051	42807.6172412932
FT0547	157.025958315429	157.025411269953	157.026164476092	586.168365478516	584.975769042969	591.448181152344	26	10	10	5	98656.8873205781	101856.88211971	103620.786762651	99526.788941255	100060.536052574	107344.747458926	98381.9357601394	98838.5572246888	96159.9766895634	83990.750768987	103244.830461298	115435.461955622	99946.6316877972	118189.752732832	108054.525694493	114161.870530769	107622.527655363	117042.285064816	97868.5722459108	111781.399855413	109316.570073299	117762.489610612	109349.977943301	97904.6789681313	93170.789681375
FT0548	157.045236804533	157.044434539303	157.046106753201	529.83154296875	528.699768066406	530.473754882812	25	10	10	5	39456.1259474261	28954.6400916509	36382.0205556303	32003.4264108469	36304.5084931236	32428.0193622666	49302.929210106	27959.9854273573	28695.1956240141	32134.7350710745	36585.0327158812	21844.8611378632	38634.1789782162	69911.3059579095	54501.9780088446	54826.0133124716	51410.1213843077	57887.7111594938	39689.61050855	52240.0121901592	58081.1517736316	56350.0715500178	61103.0561533688	49337.8307657875	41404.4308523834
FT0549	157.065180323952	157.06456755266	157.065475663765	43.9808235168457	42.7192001342773	48.3779990673065	25	10	10	5	175045.823028575	136183.088796565	121265.406454367	110029.229529531	140811.359034065	134771.447933713	171518.532953412	128236.28616088	104623.799877996	149054.311089392	147382.995340889	156679.334511109	169070.208282363	169311.938881257	165025.768343041	150219.008792597	151936.973910265	132922.891827929	104168.122251269	129821.656623973	165806.295263077	165669.570995294	121489.442086035	156553.980189563	100107.311791505
FT0550	157.071984193777	157.070411631942	157.073097569297	280.225387573242	279.445007324219	281.329956054688	24	10	9	5	25278.7370739592	35916.2445824421	28747.3790055141	33386.5806407718	30454.3243356862	34726.6462045456	29184.0368909296	30079.3811354041	29492.0320270378	31535.2845870797	37228.4693183441	29233.8873704026	29432.3738117563	16336.8379938636	24213.58578982	23124.0858235633	21481.0876030056	15212.7559160787	25743.5479888941	14250.8659163437	17778.8236978278	20539.9009282328	20942.6000298047	17727.2939252928	22421.0087118403
FT0551	157.097159743496	157.096698812667	157.09736406852	597.322998046875	596.721496582031	597.589660644531	15	10	0	5	81694.3173520267	111565.987286703	144073.219061717	166018.759487934	154811.867301017	146811.006039963	66467.3486686899	170894.2326885	168763.032995462	248466.105987655	149526.056795105	134438.809375651	64649.4927201048	NA	342.033338317504	267.459471179889	1204.45804103063	272.1222531337	65669.1705379103	160.758200631692	863.459943034328	353.963478597311	1464.18500743233	696.669420599937	59817.6295793289
FT0552	157.097257919649	157.097061062257	157.097491353106	612.465698242188	611.553344726562	613.363464355469	15	10	0	5	257497.643337033	391105.319647305	504650.329594556	651844.178832788	571124.373195246	520125.139452836	256815.043500345	651945.972583205	658260.416294452	1151201.89907706	458168.999015018	502376.313216239	246670.279094204	750.747332893312	399.133782456732	NA	700.346862019861	1232.4916104782	229637.756554149	479.15914657712	669.344526078138	191.719332737227	768.119576718877	1262.26910432034	228776.990625188
FT0553	157.100917730328	157.100565244708	157.10118372654	45.2353782653809	42.6836051940918	47.7948722839355	25	10	10	5	767954.329182371	596899.403501224	860850.352062175	620721.046079029	723769.701871937	821655.012528579	741606.468043881	877576.358879833	734646.450705652	593102.681949034	674689.893461117	793297.035500801	786135.615402092	1000403.86850653	966424.257080172	975120.635251371	941054.65517443	960184.932967162	762358.023340933	941599.538025597	913260.453443322	978977.658013304	947104.244923071	945595.174259916	717214.340581523
FT0554	157.101088407114	157.100876708029	157.101235962238	52.063060760498	51.2581977844238	55.8968658447266	11	1	10	0	668231.987908669	360972.542140245	382397.348822594	478392.758213997	321337.452994868	575198.781429201	733560.926704216	555290.651609381	398153.618151896	457261.877511477	468708.024846268	324296.233536959	594728.083046816	933801.41700182	940890.585562127	970574.447000431	886309.838708836	678492.785448615	565735.614932388	933420.529207978	1213280.84480507	1255797.634924	619308.619875032	698103.980860453	521030.419108987
FT0555	157.104163313805	157.103358976714	157.104370874678	135.317291259766	132.806930541992	136.35791015625	15	10	0	5	249800.202680265	454328.458093246	343162.01103085	403867.419772911	341511.138025436	441053.423325815	251836.863685886	449663.518305402	454799.014919538	466314.871563606	386050.662443886	369404.662979231	269396.554897698	NA	NA	NA	NA	NA	232210.015991215	5385.22600388961	3881.28626547618	NA	NA	NA	255256.2985634
FT0556	157.169741306016	157.169371491539	157.170359742359	665.836669921875	663.146728515625	669.380676269531	17	10	4	3	46926.6478928924	52267.5804249942	62685.2846736422	47647.3899553996	70778.0498073153	72622.0826499333	54527.257380867	59578.4613067737	63055.426899367	69475.3836757503	57813.7312525985	58044.5350707136	66579.471557414	39924.2369444847	43331.9273411751	37193.3659970295	52306.3835859565	49330.0072448128	50656.5024133481	41979.5564779758	28843.3569872379	40072.3107492045	49115.9120684624	29700.4924760498	60737.3836124184
FT0557	157.170247506816	157.169811692362	157.170635936021	115.891344547272	113.948600769043	116.235260009766	14	10	0	4	19522.7350920413	52325.3036561455	22423.036107191	31167.0818227027	14687.0208758488	32324.8157037511	11649.1615650455	62292.3667393766	19360.7082098111	39956.5807541599	43250.5886891724	30480.7957548585	24178.0019573812	1442.29906820216	NA	844.379452481866	117.695332845052	1991.64602968022	19918.8163610918	2708.09799900316	1190.08691583325	933.56805238583	1447.28445400505	2375.81454382129	15934.5665330215
FT0558	158.04053579955	158.039952631219	158.040932263801	529.774353027344	528.699768066406	530.450073242188	25	10	10	5	51669.7731808387	51245.4696872852	45095.8187554707	39372.9262836277	36555.6098399609	44122.7265631178	58624.2715535231	44490.4335645267	41197.2948843613	33810.2495855168	55810.6202157915	43843.3099109754	63181.7226077704	97418.7310756678	73787.4769710004	73062.9517753283	88934.6262910962	67985.1618494093	56524.5990661927	81130.7891662046	87915.8161831205	80293.6033560257	69899.3383463547	83376.9401912391	56944.3644460291
FT0559	158.081214654388	158.080848892216	158.081869365631	441.181610107422	440.440032958984	441.239593505859	25	10	10	5	63339.4719949365	68628.9241224155	63744.9657499138	67784.5236615063	66040.5197237432	69278.0740910609	62701.96567689	92916.7158524506	59260.6240134127	70657.4632582119	62400.3256386756	65255.428723339	74492.5893205497	57611.6022180437	41222.6732530479	46828.0448995263	44594.7231006376	48914.8259002087	66762.9469009431	43652.3927379884	47303.2756687667	43588.2948208177	45624.0144255385	42471.4877751961	71555.8158462122
FT0560	158.100057351043	158.09952262679	158.100809918052	612.465698242188	611.553344726562	613.363464355469	15	10	0	5	19084.4782004133	31365.3698244318	43850.0164026618	53421.9972392239	43931.2098693724	45303.8546962909	19073.3893960501	50096.396409078	58412.4956821765	91762.0831165463	32882.8222442099	43241.9623027494	18968.7597783299	239.709892574284	440.622707567281	206.342551538514	225.571263788641	142.514541273316	14115.1592348303	53.6816429510713	82.5134794960419	10.9828998589267	260.25284666568	114.334707719088	18636.6515120373
FT0561	158.102460720949	158.09983348798	158.10443739324	43.3704147338867	42.721378326416	48.4288749694824	21	6	10	5	139655.89403498	461887.10960288	43152.836630526	76752.3999432027	168166.881073499	499105.139983616	213541.77572716	39843.2141346764	519075.381867789	77340.902718015	437552.193115849	363551.38022338	315813.312794804	215018.50453666	154096.42804943	163397.12632334	193791.520234375	175798.747040903	155154.770765338	177992.642949669	157523.883034736	203720.365102425	161933.61244511	141072.959038956	190207.685499027
FT0562	158.117729392198	158.117547464401	158.117948627488	509.340698242188	508.641326904297	509.384399414062	25	10	10	5	1023107.25668315	1024066.01813234	1016983.34632456	1040089.79389542	995427.642007591	1064894.71545664	1041059.90832518	880737.622731999	1113333.45634277	956347.35669756	986472.232994381	1063929.16240484	1032942.9146959	972318.908204451	903987.007346261	939960.439293452	867950.792313238	894840.23296469	1024743.31797969	888708.007551122	908988.169382769	892666.034975058	890647.680820891	894454.076508175	997815.49863029
FT0563	158.117400050732	158.11727558841	158.117672557163	528.49951171875	526.860229492188	529.18798828125	21	10	7	4	201058.45840224	220628.489615293	436306.905729595	202307.477597661	233758.207521805	204981.434067193	186761.220294055	214269.622915504	238619.693996725	301578.299616128	183301.240165131	196259.510687006	148926.104237636	37973.3120054007	25717.0339971781	71671.8452172191	80578.846200332	80092.8612910397	176804.47705742	237724.03594465	66670.1160266375	42687.9963812729	266701.354997816	87918.9572904725	176175.229642611
FT0564	158.116582424776	158.116185512056	158.116863773519	142.470947265625	137.943603515625	144.517532348633	13	10	0	3	60972.5341787397	116256.127778911	101051.727335586	83738.8764043702	46077.8730718447	133773.280356247	39024.9475162327	57134.5966564085	126366.407772012	61133.8678568664	71846.9692183135	93368.66272646	39938.6564781144	4418.7131682347	1746.73720597774	1701.89061556544	3204.29199645828	3001.10047564922	52044.3302274495	5523.209845594	3401.44428947408	3603.17791694296	2551.81632936746	1212.653289511	28449.077770412
FT0565	158.15370159728	158.153271963077	158.154020358507	309.181243896484	308.899719238281	310.088897705078	15	10	0	5	61824.7864594543	69215.1936677786	84935.420007788	77872.7507625502	78280.3008079529	80432.3652663804	58872.6897837874	95465.2832616121	93137.8424234594	80798.2459797916	88153.997354731	93298.6503367522	57944.0179704031	16804.0994283743	9757.23171790295	12923.3454583399	14205.2777592931	15813.1118202385	54137.8626831947	14085.9461958838	13668.6796245242	13263.156542806	11817.3099581459	9618.6850670632	50855.0760302506
FT0566	158.19059310357	158.190107739219	158.191083280368	92.3059997558594	91.6769866943359	93.4871063232422	23	10	8	5	23545.1679285829	29482.6174111781	26804.0481299831	30227.7156767622	25318.4948273981	34936.1164682669	25491.7797894089	21148.0799810123	30250.9421458447	29379.2118132834	28050.0634913838	31192.1081984928	28573.669062343	22819.8128923036	23695.4219141044	21409.088323724	21388.4599617225	25420.4949314675	28738.4738077933	24175.5611336949	21199.6144457837	18351.3169313621	23066.860954006	22737.3362246502	21152.8302054383
FT0567	158.951141745311	158.950664118062	158.951531171341	424.521026611328	424.508728027344	425.778991699219	25	10	10	5	64760.8886828553	43115.4561157105	41750.1499849465	46011.5771876953	52829.779558219	33882.1900552014	38830.1744875275	39910.2157263551	67069.1663114464	32941.7352883145	53572.1398951137	46765.5490176938	52502.6907525085	57494.5723210573	63881.3164692968	56385.5666614087	55817.0035531595	70262.2952517681	53398.2479889393	82988.1509632387	65757.5231266022	70711.7127837846	72422.5003779791	61732.8431700966	55060.8589327522
FT0568	158.964314113662	158.963432504819	158.964436192646	571.027465820312	568.774291992188	573.246215820312	20	5	10	5	5117891.02260538	131377.838824519	101873.290087708	198326.413350455	70554.923806872	79983.4435586942	5003916.66104406	208252.102034599	75404.675959982	156408.259315814	210876.108410933	211594.937653137	4946092.59881906	9670139.14608393	8978290.39385636	8920007.24593136	8969951.29779453	9030539.53075277	4934396.96578473	8783994.45587963	9015721.40240156	8683541.95558063	8970591.12654114	8575280.50023311	4872309.56812005
FT0569	158.963819559841	158.963602485545	158.963990950366	583.137145996094	583.084899902344	583.7392578125	10	10	0	0	688865.236373266	175009.627908245	180285.571152851	173662.186309615	176959.868821582	161120.691018552	762099.463668015	164457.753885914	146341.924818568	147131.487914957	182360.582412288	171315.182703333	744493.489489873	1141847.5111921	942145.497781912	1776137.65702544	1545939.40740622	1100091.47838166	542222.392271307	1485401.43878987	459789.431966543	1316793.6346209	1452970.62041174	1922711.69738083	565812.477610164
FT0570	159.044130162192	159.043096869742	159.044437081063	43.3521041870117	42.7072067260742	43.3704147338867	25	10	10	5	126803.291123243	100652.921182051	91520.4587160449	90664.3517357969	62370.0121854519	91662.7514144001	126789.418404494	91337.1477413822	93728.1498566922	85471.6462786077	90377.5777135088	97693.7369723408	122097.805423234	140710.67983555	155441.358777002	175309.854850983	152796.199337444	146949.976253412	108025.840415563	123355.068514046	149027.224922742	144989.620920754	145766.286718595	160494.002853996	107628.323376267
FT0571	159.065209973582	159.064819105512	159.065461055555	541.542419433594	540.822082519531	541.986267089844	25	10	10	5	294983.139316142	471481.674395415	415597.549658269	468081.539973985	429179.510165766	465470.456142724	294018.464270979	388400.15778482	467215.121871047	448168.782802733	424336.748007908	405791.044270992	295930.571194086	142005.091871144	133444.163065392	118152.922087389	123799.607335134	112679.972851258	297362.238496542	115372.446254317	121236.327452119	115037.616725974	120852.84655803	116015.78930445	287461.178058013
FT0572	159.065881069723	159.065443793259	159.06615650702	115.905838012695	113.948600769043	116.70426940918	15	10	0	5	411433.695720306	264130.837662831	2155174.46839048	300529.403717586	2409476.58443493	403588.978038829	401069.279323805	121243.871201623	262388.048235419	250875.336001353	360978.342582011	296769.245642868	414257.068216517	NA	NA	875.484498761594	NA	NA	394340.921496154	995.581309400499	NA	NA	794.901289449632	NA	403032.669597218
FT0573	159.066086937337	159.065900387484	159.066230513405	96.0060539245605	95.320426940918	96.1998138427734	14	9	0	5	397826.076400374	264036.914180472	1904841.54982206	300569.043152142	2179890.92111307	353750.36733486	406573.88047539	149028.122265821	289798.539695602	266934.708453473	435776.393421101	318218.228770087	413473.876622708	NA	NA	NA	NA	NA	400395.428213616	NA	NA	NA	1736.19620462259	NA	381454.588085499
FT0574	159.091784907189	159.091555665009	159.092010957765	548.693786621094	547.438049316406	549.469787597656	25	10	10	5	383898.408318115	380893.67835857	428957.358255386	406251.812965804	380742.86436996	405644.236763511	385855.798061237	416509.27891463	404645.645506427	432635.0015774	404829.784226367	391369.12425831	384090.600856408	324214.782561027	309248.129195632	330523.666144254	326327.807209151	322301.358369425	372260.160689877	309966.130078956	314544.94267265	334697.669869367	335263.112103788	316855.268006307	369152.502104691
FT0575	159.113322470476	159.113178756912	159.113487849816	198.052780151367	192.363250732422	198.962631225586	15	10	0	5	692681.329014878	1229329.4912841	1171924.74459603	1273262.21445619	1107945.86850253	1827675.73241816	653522.265955359	1486182.42475278	1778321.88939495	1621879.99441511	1007164.06883038	1231648.49069187	676217.106048325	796.164421199567	1957.69913753221	620.16443302509	1137.20104291116	1139.95216282308	637108.881252133	1008.71859340835	486.287865172181	518.402787786423	241.403413709966	850.704008612951	667910.61812214
FT0576	159.116517101391	159.116068196248	159.116989167006	441.202575683594	440.440032958984	441.869415283203	25	10	10	5	59515.5760540068	64554.3022190813	64072.0234014839	64817.9152734345	61733.5349971591	67330.5204413272	59647.4442748106	67019.0254705571	62360.1602681307	56955.4419668391	57904.5923932168	65009.6015162766	66650.7409421168	58096.5639643371	42640.3110027178	45688.8621037127	48048.3712326121	53276.6761610247	56111.2111885846	46121.7731282803	46189.4010447711	41634.8058427769	48889.136884734	46010.6979691868	54515.3186052237
FT0577	159.116845882274	159.116527893643	159.117048226964	47.7800903320312	42.7231101989746	55.8998718261719	35	10	10	5	938188.298266169	549346.254122704	732963.425652393	854616.434984489	867054.854292321	562718.47225671	601116.077831984	907878.086655813	872140.635027502	836932.502542843	846637.103690877	860474.158169951	865196.502738261	637774.312736713	1846655.71096158	855867.864795418	839586.987094216	931474.815260768	844257.378003693	1822103.65719198	905866.527179605	861142.104751198	612672.925980136	816947.082855211	898496.097681821
FT0578	159.120386417327	159.120128946171	159.12085806235	509.340698242188	508.641326904297	510.018127441406	25	10	10	5	92316.3593218667	86925.1656344533	97389.4813342765	103314.552684113	87884.1941914558	92833.7635501014	90114.692531107	82943.9552165335	93712.2360396199	88957.851745495	89321.1175322533	92309.6005304949	88398.3546396196	80055.2693775296	70966.0012146372	83739.1468559951	75638.8085778058	72206.9796855318	88604.2654141784	66560.8960530162	84686.0761861698	79145.0479255691	76249.3403199315	78450.7258399675	89518.9826747985
FT0579	159.967244392322	159.966953691219	159.967458901048	571.985168457031	569.398498535156	573.248107910156	15	0	10	5	104454.840632135	2215.31993286264	1146.34976534173	1069.76317268225	75.3572696014758	700.487964022905	100608.808839426	267.852713363245	1357.22313079142	811.280247511402	1222.76529418124	398.259215359726	108598.578726947	193107.012848697	178946.455484563	114394.139759906	168086.979841302	176743.971880101	71780.6108689606	175154.171436348	178900.047589902	173347.776911664	179043.443241455	120124.288590668	100248.249291317
FT0580	160.034913182227	160.034792053049	160.035171853539	587.473754882812	586.196044921875	588.368896484375	25	10	10	5	1539828.03500417	1547810.38194491	1536296.5406282	1500510.10739941	1540136.2543723	1592809.37416906	1566329.6855222	1539339.53694231	1612092.52414865	1652062.34628004	1474588.10107265	1725648.6916981	1538915.52529991	1743764.12376906	1375270.7885465	1446828.46295511	1293703.29303682	1425140.17585676	1548858.8332023	1344422.55732707	1526409.90084107	1327498.35059332	1354302.61632188	1303340.96604705	1522421.63617386
FT0581	160.036968763271	160.036343601295	160.037183037512	557.832702636719	557.161254882812	558.848022460938	25	10	10	5	56210.8653013268	58885.8704639599	69004.6113288915	60394.3077445517	57259.4042753801	64179.9317516573	54146.4219094813	59153.9458360523	67040.4875377069	71007.0390594006	59474.1078843673	68027.716219686	59782.939789407	77132.5436388949	66891.392833516	68386.8951270729	68359.4044665868	60756.017150078	61130.4301498644	66553.7524095131	72156.6957440027	65520.4200300425	72403.40229423	63965.2595022197	58372.6128444138
FT0582	160.068421268688	160.068059708235	160.069744449862	541.160034179688	540.513610839844	541.775451660156	13	8	0	5	20708.9227923006	27125.3183355555	29943.2666314269	30264.1111781076	30433.8142902901	22444.1531493068	19499.9012631364	23464.5505877904	31238.3932559689	23147.4190603495	24973.8442171986	29368.2298388332	22287.0052189194	7431.7710198611	4747.67621317506	3872.04285414517	3193.33329553157	5169.94839115441	17226.3049302623	2266.59513121098	3678.62892895937	1519.07675629109	4221.35258892924	4940.60539168119	19343.9184811277
FT0583	160.075740829774	160.075217545489	160.076346260231	548.373012542725	547.438049316406	549.129211425781	25	10	10	5	93147.1825257502	104644.249607418	105554.291920417	104609.729279417	105706.685080929	105168.070512792	92575.1709961798	104131.44996129	106397.983648648	110561.796363837	102488.24459539	100864.904478891	103875.332078487	72882.0795181766	75023.4894857556	79161.2200595608	74286.3789537549	72356.9299899973	88606.9348046298	75913.2378038154	74753.6862384356	83671.2364500202	81574.7525021061	78659.4052095769	95661.2719732638
FT0584	160.076905156128	160.074009618421	160.082166848461	51.3734195232391	47.1475830078125	52.0074882507324	20	10	5	5	263722.884144739	330967.609765527	362523.761448704	335556.226543055	428662.904200609	358345.069969073	224536.052247997	336798.460479942	321005.293587998	283886.929822704	301107.035474718	281712.544229238	288518.851767425	8896.74222003669	191690.515143967	NA	6199.71532871326	89941.6663520616	339398.385174652	9361.50555064281	151905.742204707	NA	227324.663563579	101988.222356387	267568.798522986
FT0585	160.096232429673	160.095515283855	160.096982869566	102.554214477539	95.325439453125	103.363494873047	21	4	10	5	86439.2714068852	58154.9902071953	76391.6804790007	70967.5229525108	84995.2786976248	48619.7310810491	130189.696527414	57230.0838724296	64577.0354358993	56614.0069654757	128932.85261375	51626.9106702641	129214.223966383	138564.25031838	104726.79912796	142482.575833044	112795.170563135	138866.165351956	138036.386456309	144600.320271365	124127.190740135	110039.057166333	145259.07783679	104226.033352911	110286.632311371
FT0586	160.096987337631	160.096300397319	160.097203307797	575.133178710938	574.471801757812	576.857986450195	15	10	0	5	21712.8625476267	128086.328617999	140859.331959039	130767.161563039	132878.254518893	141815.076657884	21891.6237260638	132394.896707833	139432.290124135	150676.561167309	128370.845841095	155575.737722837	21877.7479981383	2502.57290845906	4604.19803268784	3083.63980158655	400.552954328331	4862.15527746206	18792.6230603616	4290.15003317459	1443.49006241018	6799.87545869059	7306.03696090423	4217.57574379105	21373.1211837865
FT0587	160.106888010247	160.106580850494	160.107304228493	587.840606689453	587.345458984375	588.105651855469	14	9	0	5	42423.0331782336	65082.1144433523	59779.4321477413	59922.0089414851	59941.2758777835	62644.5955087416	36484.3044986017	54582.1266514063	55649.1118775251	46882.289791739	59314.6069484881	50358.8642387353	36529.0378667414	2038.42511938214	3864.35418097675	807.520420205593	1103.67475519478	1945.46677677035	34271.1683057124	1393.96330734491	1961.4682769388	997.769801962376	2133.81699948178	4864.12143784314	31649.0787087567
FT0588	160.113080466905	160.112925114832	160.113468019914	58.2978858947754	57.7502021789551	58.4502410888672	15	10	0	5	322063.505610416	579535.649908827	505395.117745183	608992.881725883	341367.704585492	568635.222884724	300335.352734205	445850.466783039	579874.536377819	590009.680899199	538875.345107429	365313.252367945	321686.378343725	NA	NA	NA	NA	2699.62959595296	302213.030830199	3038.85303733566	NA	2782.45023969832	NA	NA	286302.463954377
FT0589	160.116034910323	160.115773461804	160.11650508415	197.73258972168	192.363250732422	198.962631225586	15	10	0	5	53262.4319488239	88708.647599269	93365.5317932256	100142.397087176	84994.5480434719	152410.187006593	51044.5045874175	118386.052429497	147134.40916077	133206.767268161	81162.4866028782	102795.173883396	44701.1369563267	963.039682755933	1108.26167589073	332.098193295957	282.914799270759	491.80247443635	43668.6490743887	841.19226815862	550.532875324747	272.465279044093	375.96889730141	390.609210945355	51441.3550547246
FT0590	160.118354388163	160.11677365894	160.119922284122	43.9776749610901	42.6836051940918	47.1565284729004	24	9	10	5	156547.222812003	161842.479756492	168872.193280369	170702.091848497	163531.080276115	112631.141721419	263977.714021885	160999.039752966	166888.351992491	156037.021585228	130965.988283697	159794.336512622	137929.768074789	137202.164292371	130169.857286579	121131.95129531	122387.680336218	129992.625480433	141199.053954305	135377.459266726	118672.215936932	133061.869689564	131213.131397453	116014.143554968	133241.761940035
FT0591	160.133764537987	160.132966318621	160.133977162023	597.322998046875	596.122314453125	598.240478515625	25	10	10	5	2544360.40199692	5506248.25284069	4987194.33158436	4939340.29955417	4868088.54829897	5499391.3883281	2546324.61143741	4605050.76435607	5078393.60863914	4747399.03616379	4517907.12014617	4547546.43481112	2448603.78330452	199015.584415197	86576.3437974751	83935.7728149121	78176.6423669457	83751.6444915533	2370702.63603296	89604.4004400769	122173.72063981	76630.0798957944	75509.36993815	86943.7207907438	2303401.46363141
FT0592	160.166332573088	160.165989200277	160.167152438974	596.97021484375	596.506591796875	597.391723632812	10	10	0	0	8244.96903533935	27989.6890817796	25475.0779012948	21806.4999422729	21086.6371579468	25829.8670759797	11866.533229351	21427.6361694932	20315.3558772492	21670.8557493053	19531.934678793	21521.7627130076	7513.46207199097	NA	NA	NA	NA	160.47975987196	8374.04297389984	NA	288.443492746353	NA	223.865854310989	NA	8338.24581756592
FT0593	161.037627864852	161.037394905494	161.03791953407	587.473754882812	586.196044921875	588.85595703125	25	10	10	5	82964.1328912005	81999.130204685	81789.2250231653	83929.3489999138	87672.3361632228	88337.7437142804	86224.3451974417	82321.516223078	85410.6447628637	89391.5755896717	76827.214421723	93348.2774321193	86526.4859470106	93885.6883390745	73184.7428417951	79294.2706466094	73992.3933342844	76046.8172608316	86089.1007625759	71366.7705176398	83430.5430797239	78116.0573420877	75912.6396669298	73482.2665785905	79175.8463537693
FT0594	161.059560669195	161.059040991514	161.05984268647	43.9520606994629	43.347785949707	45.8661041259766	18	5	10	3	81469.9571825215	60481.0589763777	69795.6085051718	83934.2755649853	42393.3684275299	63658.1327551274	49472.4725651837	60585.396737113	56121.0598170897	79709.182347241	89378.3858725879	40062.8814780758	119732.891464439	71113.7979044078	89326.1745324181	81958.6514626365	66395.8819991422	79109.038883675	66348.7191018493	66585.5260100245	69957.1307311173	71233.5849173821	123185.848674127	69149.9925046501	59976.6674420928
FT0595	161.068352831467	161.067905873062	161.069045824199	612.456329345703	611.553344726562	613.359802246094	12	10	0	2	10155.9015435747	22439.0750261715	30260.8877681302	38599.7047181334	38269.5844536275	28601.1903681393	4694.69470378757	49617.2294696917	50496.6665979761	91045.7707687181	30178.0320306681	29244.1812234265	7407.43866210324	NA	225.610130487808	298.272845067616	168.068679793605	NA	13116.7778452614	NA	NA	540.489408925176	207.856179570513	123.166319049363	12771.1026191232
FT0596	161.06853903566	161.068024115824	161.069128314867	597.580200195312	597.159606933594	598.024841308594	10	10	0	0	7207.17572987576	23178.8509105456	35235.760000932	36573.7882448733	35507.0350118615	32709.1900477409	15665.2272140309	45549.7629169719	37501.0547847301	74625.3063377419	31958.675015375	32203.416536202	7116.21177617709	47.7945798528381	NA	118.86971309036	NA	NA	7622.08544786274	207.800401596352	142.197999447584	NA	NA	225.979096312076	9714.89290992916
FT0597	161.095947517286	161.095468578097	161.096778320042	43.351390838623	42.6836051940918	46.5266342163086	20	9	6	5	325527.096997966	275155.855380734	376221.64420321	301952.078820817	259126.722117368	262963.38450585	322575.473549724	355185.17552191	328752.851744731	345776.097286069	296020.507514204	348706.823110333	344096.137257507	369460.964709935	363731.153520807	399196.190273316	383571.308664709	388158.788661898	374449.18131368	379217.669502854	377005.577605189	294857.597840057	362125.078866328	369140.398056441	354408.583883283
FT0598	161.0961998555	161.09600937014	161.096429607669	51.9968185424805	48.3810272216797	54.5147132873535	17	3	9	5	370029.142268747	472854.642551823	370723.087173603	384368.788022594	351699.638923234	899510.287706234	332198.472890709	493943.952526093	386146.912788185	495768.714865912	516138.395944519	291831.09831353	335430.059894633	370945.693234865	387460.536243394	782690.288874865	366868.196659271	378587.766620837	307890.114071555	382487.486663004	346583.250889629	1103617.38991278	383484.459091891	396182.147602767	304705.466229171
FT0599	161.132144164185	161.13166392188	161.132570840192	441.182571411133	440.440032958984	441.239593505859	24	10	9	5	59479.3358333244	59142.5721909339	53341.9395414837	60996.9057132304	61458.5133592299	65286.0392142909	59829.9656056159	59810.4010250247	61010.3296533227	60743.1437161851	58918.0926036835	61530.1247589929	59665.2264832053	44631.6289076395	46635.3418239579	50401.0488662239	38202.6999224562	37450.3013137051	58285.5090868358	48132.8718061326	43284.1301489266	44492.5497000664	39464.8953822357	44873.0979571491	57833.294824601
FT0600	161.132601954669	161.132335811936	161.132749761367	43.9802398681641	40.3524627685547	47.1320495605469	25	10	10	5	772349.95315498	960822.734054449	1093511.02781776	1033758.3502687	752003.440738476	853138.416623312	1110408.51866895	979956.416244072	943375.463803371	983124.284020591	977218.645633538	983811.640311859	1085231.1997622	1878710.98494544	1478465.29746	1441410.99723887	1617115.68132145	1812672.91896858	1070384.23295137	1742767.41187302	672755.639877101	1752661.23177245	1378849.24816703	631591.869721709	1070461.00003471
FT0601	161.132015321056	161.131867008987	161.132421862907	53.2776565551758	52.6241683959961	53.9135513305664	15	7	3	5	378291.337288231	298079.074264805	244790.476502286	353192.031547554	312579.008674314	338676.594649225	352395.442970501	353101.650339409	315916.104624789	195456.433104325	329024.915550169	310259.855339004	347014.964375911	293026.536577687	391191.52051633	190941.195907284	160132.588683462	325624.241373016	391918.407815346	251908.457808606	404875.222111223	243129.943722477	349895.754378098	390840.100564611	372696.850232832
FT0602	161.136691758756	161.135586417263	161.136846874623	596.852966308594	596.122314453125	597.593383789062	16	10	1	5	218328.54705787	452297.962485775	413764.215443584	404174.162024483	402036.042172329	449113.585873246	211959.024303462	378453.386718035	427409.377049915	390548.369299248	374378.682116568	373639.281879159	208616.647551087	16619.6722573601	3841.44078156352	5905.17800545692	6454.92259223644	3511.88844358921	198792.593239288	4689.0540835674	5388.84073939919	641.870565712452	234.297893003775	2854.38636041948	192431.89930594
FT0603	162.013668271593	162.01320401014	162.013912091318	572.595062255859	571.984558105469	573.278015136719	10	10	0	0	4011.15310882671	57837.1495431662	44766.9602504652	58645.9474064559	52276.5294949268	63104.0658819582	4386.61215200169	46712.7022738662	59496.8762563169	70338.2553208619	39933.4106941375	41420.3511775973	5175.94999811479	116.927358774038	8.54253774308241	162.150239036633	94.320616204005	80.7191179352147	2929.25878072636	32.2854464827822	165.47576235292	32.5440720732395	400.564944798557	75.8066013008356	5202.52653485111
FT0604	162.014110532455	162.01372373199	162.014272829598	563.868896484375	563.864013671875	564.572010040283	5	0	0	5	16713.0784188087	1763.88107480854	825.870657051603	1393.17004681379	2872.87934959307	575.748960892359	16260.1984105259	1331.80316288273	2105.20644672712	3387.29818542302	3724.24297214113	2010.44907628745	16523.427447835	24.8742065429688	33.8856960982084	869.80702834328	738.637399166822	21.0416114227846	16930.8503786417	1223.56768629265	212.979044683278	210.449997715652	692.068927258253	NA	15191.0891985521
FT0605	162.050542794811	162.050424412863	162.050785131994	589.465759277344	588.100402832031	590.761901855469	25	10	10	5	1787932.82378129	1557856.36966942	1518220.53421164	1544115.43383839	1511536.14767502	1585361.71405937	1722640.79931311	1498622.5723205	1686565.630313	1829788.08233196	1408766.27360696	1526039.11975726	1739094.78214543	1688096.55811222	1389973.9317206	1638739.9214609	1406005.52063477	1514934.33094881	1717535.37506187	1397114.67275249	1541318.67313828	1516238.49691844	1554371.97206221	1469203.84826802	1724248.76984611
FT0606	162.075903505236	162.07568958497	162.076155460551	680.415405273438	679.301025390625	682.186401367188	14	10	0	4	33117.7101884161	58559.5674987795	127143.181119941	82209.9574264617	110580.152720494	92289.915411455	30101.1359946057	121829.95308588	81295.8320243905	100106.281947303	89808.477544961	326506.447789307	20736.5243989304	516.239649055232	627.100846196059	235.981494004544	356.57240026826	35.5258548405316	15067.9747990295	201.223659770144	469.819146044748	168.063899510295	312.572575741104	475.211139232214	17493.5915614168
FT0607	162.091873725789	162.091760866962	162.092061719426	99.2199969291687	98.4691390991211	99.7643737792969	15	10	0	5	345778.886437985	532917.326606015	626853.791375549	761176.182389919	636150.066496411	557049.997702101	347890.939743187	527641.3392094	526311.389448566	473126.10602713	632353.361331046	694380.661272028	359408.456523237	4907.00145205962	1683.06428140556	2823.54890231711	3000.46599244699	4125.35829265682	333455.600351076	789.479956223019	958.383248171104	2009.46567561533	3629.10369256165	2154.16081199369	338796.944505995
FT0608	162.092345817402	162.091882809638	162.098441723527	47.1246643066406	42.737621307373	50.3033752441406	25	10	8	5	402586.860318379	724731.86008547	560572.456804174	699312.869892337	458040.478695938	738107.508967422	424168.572461902	653003.797775391	712468.395097977	650452.754447088	520887.13996932	523232.140478945	386495.172445014	NA	177446.067862016	173957.098663809	168783.609410798	187565.644882801	383856.200749929	98086.774604087	82403.5400723818	86236.1244778445	NA	62004.409142412	369805.489127149
FT0609	162.092445049188	162.092052914652	162.09544362621	65.6921730041504	59.7684097290039	65.9724426269531	16	10	1	5	157019.277104089	217822.926785537	210075.680378759	168529.057901949	155476.126475334	240564.199532884	157002.012034368	157164.0174165	182683.332293079	176003.735619778	224082.155781289	233761.19519125	117182.717125956	NA	4432.45164753869	NA	NA	3570.81109322608	190413.275851885	56695.7618420385	NA	4921.61713518202	3118.17333776504	NA	144098.715435714
FT0610	162.112190028236	162.111336305042	162.112467420417	277.705444335938	276.743072509766	278.326005935669	15	10	0	5	25034.4937757752	60999.9104813933	47613.4682712037	40756.4111135881	38199.7128338863	67421.866569344	22284.8079962656	71173.6270972544	64210.0759276003	73338.7259983745	49802.5341492891	52125.7263327241	20889.4806832261	159.440421552294	NA	309.149563500451	84.3325157564961	150.808586488167	21744.8725494971	193.389280037747	NA	291.648021113541	NA	NA	23860.9822936286
FT0611	162.11427756673	162.112798397759	162.115793454781	628.320983886719	626.4580078125	629.571411132812	25	10	10	5	40283657.3770268	58461168.0827365	56044182.7640213	58380620.4964749	59429700.3554064	65150919.4039933	41029063.8981202	61829753.003741	63667087.3264991	76491498.7271553	52770438.9989094	52604723.4350247	39812654.5613987	22275514.2804773	12851774.151366	11887167.1795847	11367761.5491002	12198866.5440665	38179456.7723838	13073003.0894778	15626590.1279781	11407406.3343319	11584708.3350514	12246845.2589177	37972117.709993
FT0612	162.135104463118	162.133230714171	162.135802102187	43.977611541748	42.7072067260742	45.875129699707	25	10	10	5	183710.52519215	182470.627050939	148416.659837331	226826.263866789	157765.089029778	173771.842840591	136169.855328859	129706.499691444	178391.149950585	139780.417749802	176691.1733531	193878.827804521	185266.109865536	228870.736960797	206740.741367241	199308.570401894	162928.287423181	215087.134068112	142915.159213722	168571.534648241	169431.168794041	193399.304060866	133996.899704305	183200.58862191	141750.703127909
FT0613	162.137931738242	162.136476083148	162.138856628777	596.690401077271	596.122314453125	597.532104492188	14	10	0	4	18080.9946621742	35441.6582582643	32427.5069841264	31028.1191724725	33342.1692425804	35901.6436227411	17476.5880693495	28638.9785964042	36161.3183986971	33686.2626168877	31745.8348197006	28065.4387050122	17988.387709558	573.647525533502	296.593094448958	NA	55.5119400979685	547.635699010055	17311.541053785	201.106236850577	NA	239.511311347197	372.746462907642	199.169440489262	12830.5195925236
FT0614	162.147407444573	162.146388213336	162.148504315433	629.58447265625	627.064025878906	631.446716308594	23	8	10	5	69356.2739479276	60290.1258711368	85577.8910979389	52798.7340207895	89694.9183586307	71683.4124911683	49930.382418303	65336.4468691651	71470.0523708761	54999.5115539233	56363.8117099209	65893.8150206208	43409.360402328	62485.0675697252	43604.6530784542	39376.755494792	35451.2200612389	37140.1444084446	69345.598255198	36869.757859055	46588.2852220014	40275.1843761653	41824.3123058975	42941.8883475959	65464.0039531176
FT0615	162.181339231394	162.181159533952	162.181587156693	627.702819824219	626.4580078125	629.571411132812	25	10	10	5	673620.860924916	1059738.87766563	977788.289493173	1123399.48612234	947184.382241517	1164475.85246367	615465.565420148	1113698.64169596	1154212.65047232	1389882.94408453	833476.219122363	906175.375723262	581644.71970083	246128.77293193	107568.685097694	87267.8846318594	76453.319691103	95792.0094327629	540960.305523308	113244.10437841	157798.056050255	86853.2581230439	105389.45922337	122966.859977636	606310.765597969
FT0616	162.229979536105	162.224058490651	162.232887192701	627.692985534668	625.841491699219	629.571411132812	25	10	10	5	711245.504636049	1294969.0054844	1196404.26352778	1353239.93526686	1223874.48163195	1437968.6598649	651936.701578796	1388510.85584182	1464553.80013428	1853729.25979837	1024141.16083243	1114802.07704517	622066.228101147	165662.110166683	47673.3741733592	32846.8015415221	23830.8249821663	34876.3198127747	561164.704964161	44806.0676183403	87304.3605671995	33597.9451866075	35765.1224441528	50591.8757996921	600708.97798859
FT0617	162.290991174211	162.288943785028	162.294688006189	627.077850341797	625.841491699219	628.325439453125	14	9	0	5	75322.8962586389	212632.029750968	179870.228085034	200928.899062822	119655.064411717	188498.09347924	29659.0705252372	171084.624437951	3112.70231557744	251391.770286212	88240.6235320866	112056.141881187	26258.5431982049	216.964375960774	106.753835740366	100.390082806615	45.7333129368989	272.594478152692	13548.6614023224	116.955928514046	NA	NA	58.9690062047115	116.198094738913	50486.0811330857
FT0618	162.34316155768	162.340804763798	162.347469772283	627.076477050781	625.841491699219	628.325439453125	15	10	0	5	198336.705970754	471211.797931843	426260.374709169	495877.151781757	296369.225244692	494225.167198744	176986.451599449	459029.358735696	343886.622391513	617505.874718428	284589.248406589	354060.003792395	166247.786480146	113.228705852625	372.373898606481	117.237040713496	368.237580013395	464.943875117294	134094.886712087	NA	263.244824429043	178.099113267979	423.007521794311	1055.92160955577	154112.113169687
FT0619	162.428668021931	162.427715619586	162.430876661205	627.079223632812	625.841491699219	628.325439453125	17	10	2	5	260009.485093821	464067.609131471	438137.238387018	501207.460846847	517286.600923748	564612.110557177	277625.47044428	551190.286425517	612499.521405855	727477.857966006	436880.909796669	460931.754334237	278651.94904764	64471.5736166295	156.442355402849	NA	NA	NA	252052.233720223	NA	21652.4832209945	284.611390158534	NA	NA	224156.868685596
FT0620	162.467061482539	162.46236093599	162.468617327983	627.095458984375	625.841491699219	628.325439453125	15	9	1	5	229809.196922729	395252.872617895	360386.125190556	394890.806269043	333894.592619687	401218.157656081	183856.728127687	379003.820564187	397092.931439524	143393.314464569	288514.404202849	319805.787081152	174880.783910081	23623.862123251	275.321900635958	310.424832036719	16.3067912645638	296.537481173873	150452.189017997	28.4846007116139	20.1533203125	1593.95270666108	84.8118896484375	19.9297695290297	198099.395560697
FT0621	163.015721619941	163.01520208107	163.016068091088	419.774703979492	417.121002197266	420.749481201172	16	9	2	5	108567.67951681	82195.1519872178	118168.626500994	123488.099559725	170454.70985323	97848.6205866097	184819.116207671	108218.673777851	167081.180722029	88491.7689117242	158318.832001001	111363.697163455	125596.010774629	112826.702751286	131741.968559456	113278.194120509	99195.8753695395	123407.569926649	122955.879003905	123112.706111754	121323.011395116	121254.890552779	126511.250045818	135839.602152986	137378.601555623
FT0622	163.053044239102	163.052603473034	163.053441638506	589.764709472656	588.73486328125	590.761901855469	25	10	10	5	98045.6167151722	93901.330549752	84829.1108924896	87144.7135044727	85270.5406240001	88435.4635601548	95861.4902350679	80808.0276561202	89838.8579630852	100707.798001566	79134.7616759408	77368.5844670168	95284.9857931584	93642.0130466756	79145.3543391079	83283.6084284931	80148.7142927945	84566.7493642179	99438.4442419559	73854.0085821362	80411.1533890563	78636.0669193959	81134.6122032977	75293.202987679	89127.9350699755
FT0623	163.053770268125	163.053456002339	163.054207688728	43.0353622436523	42.0803337097168	43.9979019165039	16	9	2	5	137136.21252569	201260.352103233	182322.275946859	249975.502398826	190169.224001004	224331.414463245	190855.611921248	182034.897840678	213460.83584061	214701.849083483	163726.605758906	235989.917143114	148662.491851016	105264.017928404	117385.112465211	98481.6962235717	112874.31159444	95468.7705219591	173027.165705334	124622.850599874	140050.956092436	81173.8637496913	107524.993892645	88295.0407646449	124028.192574339
FT0624	163.079591380359	163.077840374063	163.083063196406	56.4364738464355	53.889575958252	57.793529510498	21	6	10	5	381556.371977892	149747.134354206	694161.882973898	107242.049578703	326774.957816899	308840.496357431	335804.020173362	470502.049763143	79685.4434210913	100895.265098443	461667.390222587	452644.696770419	379186.29808879	319812.406825015	304460.72169777	357156.375192259	340134.606952697	319342.597274235	395452.678845748	315331.713681968	308867.540968871	340858.305347426	339321.704466496	293262.268370665	328356.632253997
FT0625	163.096252099792	163.095555515745	163.096490129242	501.308959960938	500.624114990234	501.3408203125	25	10	10	5	100164.768718109	182231.3663042	175451.71075739	185767.17982347	165564.21565614	196476.176456362	100761.423697174	157520.496729705	193933.891641904	194459.975543129	157297.722119337	157230.213083157	115115.4091969	61716.851348877	42094.5448874496	54621.3183204755	48227.8802423382	44667.9688391089	110554.389531653	48411.7461345345	50434.8768801615	50363.9863715172	46064.2859152953	57887.4550483376	119983.080944476
FT0626	163.096305703103	163.096142886588	163.096382942869	509.963745117188	508.085083007812	511.233215332031	13	8	0	5	119998.535525799	137205.160475186	138898.889440298	171105.270826923	160705.044273958	277299.882455232	179595.643892761	150337.777922563	186037.81652268	184136.109464828	144514.235533678	154826.399217099	170509.967864638	21055.8566741603	18006.8285139524	22905.170351707	29797.4435449747	26339.475605011	159776.389198969	32580.741962708	18071.569152832	17359.4052743912	27047.1683135203	24838.8458793674	125834.789861441
FT0627	163.111174877555	163.110666466297	163.111822213648	440.668792724609	440.440032958984	441.862854003906	25	10	10	5	35007.0023011015	37693.436102012	36345.2174318596	35429.4740479304	31315.0477368136	31682.4017832801	34445.6277350541	41681.4811807298	35995.4329496026	32056.4118635952	39749.1207632935	33738.1959267706	40216.7827168072	24963.7583193183	19916.8154924336	28454.8604628146	20375.4361603665	26023.0240727216	33395.9042465072	21975.2382468022	28342.8807308339	36582.833468797	30622.9663394942	30659.8419859939	33843.8697612343
FT0628	163.116309333999	163.115801199409	163.116574810889	628.320980072021	626.4580078125	629.571411132812	25	10	10	5	3618416.27411993	5988506.96550776	5454385.11451012	6142373.00997751	6077668.20732668	6901485.24412742	3750190.48806471	6309026.7769483	7177396.73853624	8021024.53894185	4984917.1710915	5581624.07102944	3498437.57885203	1698230.04836578	939217.335756294	866346.66542427	830785.776856713	900160.578819681	3411229.35342564	957042.416196818	1161427.78080152	835440.467602627	857995.03887822	900593.715648548	3350756.36912397
FT0629	163.123046078674	163.122660834209	163.123320736579	183.693023681641	177.831176757812	185.30300617218	22	10	7	5	100111.101787537	162699.275267116	114496.973698207	111967.8545038	84392.6604549587	194262.62662783	87249.4030228506	111174.244694476	131308.473315639	76933.9456633665	85053.5128763105	129647.348372481	92104.7933601137	7629.97157897055	29552.0883747821	83683.5715558014	66161.0340019874	3889.71992697567	80082.8502855962	11562.8971756486	46096.4699395141	79417.3538158927	72845.9601637354	84950.2911715174	106333.103361935
FT0630	163.148344737103	163.148164929339	163.148648540638	56.4330978393555	55.8411026000977	56.5842704772949	25	10	10	5	310760.013573567	266393.701891803	222636.047964916	373557.960438367	252428.803518172	264268.253651735	306811.603048232	260757.213400864	237294.456658406	189883.188127202	311276.379702548	225428.725812493	304808.580066939	295483.33761625	494251.715410613	387862.99533949	257488.298289796	423897.387610611	295368.470096461	313873.060711714	311266.508198693	276050.136399103	415369.122570201	693654.595797362	303558.896566813
FT0631	163.147914901119	163.147783107357	163.148302685481	43.9804840087891	42.7216377258301	44.6130142211914	25	10	10	5	520750.086991571	470467.904247416	498861.580887022	461641.133659098	459481.058906562	479789.03119461	503341.809335004	525153.49285906	453019.333450035	441928.506248901	540083.073692475	432651.009069888	504556.328695348	570007.525794509	512765.519387185	564567.144263889	511763.645396662	578674.006638886	505200.166326302	526825.734234714	625323.462656436	582615.961180341	563711.111783108	606487.66370871	500977.570980991
FT0632	163.151896546383	163.148785777974	163.153636611196	627.076354980469	625.841491699219	628.325439453125	13	10	0	3	20190.3358914623	46253.1352836303	42848.4262229875	43316.6160975024	35848.6246387102	50507.0009565689	18127.0334272413	42481.7902318814	49063.0648299555	58066.4638433109	35246.5027573918	40548.9017627668	23449.558242287	5383.06079296768	3424.46150635183	3040.75793987513	1290.51052975655	2553.2520160675	4806.75110882521	2550.34418666363	2443.85180427134	3971.03907933831	585.745380431414	3344.55620506406	16829.2170372009
FT0633	163.184517589817	163.184108740904	163.185069793315	627.076477050781	625.841491699219	628.325439453125	15	10	0	5	43141.6603177307	117063.6867194	103228.001807928	125820.429319941	108224.329207186	139862.19350641	32939.1397589876	133859.500488639	141002.909270167	193872.512689559	83281.7638634039	97122.7072376618	31906.1421206594	NA	NA	NA	NA	111.36888598154	23801.6132843122	374.329967250427	NA	NA	NA	NA	29886.10786554
FT0634	163.227006962339	163.224468090603	163.228210124045	627.076416015625	625.841491699219	628.325439453125	14	10	0	4	30202.9592657089	115276.513352862	100997.90918412	126743.681976518	110878.65089772	143759.987186641	20830.0537271351	139545.786842491	153726.743493831	218437.122155271	81370.7416175519	92849.0102022383	19699.5598353446	246.546299308538	NA	NA	NA	246.64824836577	15924.9304262797	63.1975165816645	87.2058677114546	154.830007143319	NA	204.662080543737	15441.4233269691
FT0635	164.029096670052	164.028857760954	164.029671693269	654.921752929688	652.476379394531	656.510925292969	25	10	10	5	34206.9965223782	68714.3569316715	88087.3626877181	64346.3880420251	67385.8501679393	87702.1219729353	35305.4399820417	73109.3113669194	72461.2484740317	96222.1282387618	65781.0930613093	110365.982308425	36766.7636413059	60493.5623868741	30937.4274593727	34785.996975787	29227.0236883245	34227.9030746623	37637.5751212519	35870.7639362023	43038.6750386363	30554.8456577808	34066.0217561026	36227.8374457532	39462.4824955687
FT0636	164.070525267516	164.069979270017	164.071085528449	523.627380371094	523.019348144531	524.2529296875	15	10	0	5	62573.1609764581	72210.5301534757	103850.910693725	81987.4843733311	115811.231800914	80697.1022283286	62731.8160760186	154987.851760793	105711.338477992	139091.626076004	125044.493811904	119074.392641031	60727.5823206397	287.333459600407	714.103425749062	533.337198492938	NA	46.0732116816133	63210.6337529048	NA	252.754531932463	420.359435551767	230.540792443025	123.665625397016	61395.0300773699
FT0637	164.070490445549	164.069642831943	164.0707418886	51.3824234008789	50.763069152832	53.3560180664062	15	10	0	5	346778.927511199	524794.773442231	450951.996478077	503890.977974156	439475.725549874	796355.149681053	361628.070355537	565667.864116142	561093.927795868	579026.813471429	459295.145646198	425934.661235909	339250.908842955	24925.2779627686	24726.6353674748	17099.9435432933	27193.0252679993	23185.7646722062	360836.760877687	17564.7527035556	32618.5717873329	20875.4727955244	15223.5237193079	23067.8043392572	345240.259632868
FT0638	164.070696889134	164.07057399675	164.071062933133	128.253921508789	125.381713867188	128.763076782227	15	10	0	5	156677.634857856	298249.379093559	274009.447856059	266289.049936404	283458.924539829	294924.045407199	155666.832144182	306825.854011755	334042.716688082	284279.803959032	295126.709222983	276832.428568017	183360.95289883	1050.59975889325	2229.0740708134	2397.59167190235	1848.6859515734	1242.16601033583	195028.460334107	2686.25683679538	4097.08718155963	754.753997256607	4119.20059650354	2418.58380928561	162433.690917366
FT0639	164.10709279059	164.106675930159	164.107401437309	399.036987304688	398.401092529297	399.037048339844	15	10	0	5	72937.8881763574	158970.885047589	126235.395147232	148464.215267301	133605.791049544	160985.10947566	74422.0308403671	140408.271322548	165270.949024335	135165.165594237	128005.199379758	129324.173286352	66014.5186658204	NA	61.3989631607033	338.280370866551	149.524962731144	NA	64393.9465514431	582.226434175802	NA	293.890954722815	483.043428896105	432.770775009994	68016.9168539159
FT0640	164.107154193868	164.106942141093	164.107302653479	137.032089233398	132.590003013611	138.157577514648	15	10	0	5	361834.264562641	566554.854670426	651374.693034007	779177.452493921	745611.294044879	766218.95770692	372382.750441793	713256.592420604	687093.916125219	716255.206649474	675441.736808526	695108.456118183	508292.88257205	9565.94958259491	4424.82572312721	2575.99344190348	6672.78939467426	3664.29737780736	386471.742136578	2538.44459885789	1960.64910496917	1702.87802956048	NA	4198.6712737699	324318.687241009
FT0641	164.10728775728	164.10695574399	164.107458487642	102.071380615234	99.2154922485352	102.679336547852	15	10	0	5	196563.992940844	329162.368446622	377068.328186953	375505.334608976	355079.980585243	372123.237471683	155414.223630645	335840.16305425	290521.17301086	331968.375826662	355189.930772553	346364.998866588	243192.342442372	8904.36578601728	4217.6968582279	8676.00079968896	6513.16568082707	1807.31852533765	206255.947054773	9727.16844393572	9301.64109466063	6491.59403691538	13997.4687459347	1559.84518561851	227021.278999939
FT0642	164.10695664636	164.106606114992	164.107576970107	572.338012695312	571.941711425781	573.278015136719	10	10	0	0	2269.20505321026	25821.4518963794	28250.1688102819	36464.8873717431	29708.7128480338	31485.0729048591	1027.97005623579	32147.2402841956	30171.7835867879	26243.2759952266	27150.3583565494	33641.0703220814	1370.5268997252	48.0018957406282	77.8501829970628	10.7349241962656	NA	NA	868.791189193726	NA	133.899732682854	106.91926818341	93.1353809684515	77.4441473186016	2092.65498876572
FT0643	164.108659161046	164.107771818179	164.111556261364	43.3417701721191	42.6836051940918	49.6622467041016	25	10	10	5	114784.006867246	112421.45574281	99468.836748926	114289.347182434	87928.340107782	115810.29673095	96655.0248655721	100688.80749085	107028.783843189	119510.686046836	132833.916331583	114987.820328254	101834.376028299	101148.986563309	106383.989919746	109163.007972027	149881.378781888	98443.441609598	93990.4086088901	141520.249712944	96504.0844501059	109465.387623956	147267.365454596	157465.083663869	171795.694120527
FT0644	164.117570821373	164.117308910079	164.117708295578	628.311401367188	625.841491699219	629.571411132812	25	10	10	5	367935.590872318	623972.978869103	584146.310244004	666402.952770669	625686.844883099	715611.489552089	379934.162602524	685785.177716759	725681.697897358	875370.116092646	545245.557829417	573788.14046666	369151.71390014	174321.624936432	90027.0703207813	85196.2371186912	87091.3563485537	92207.6322164183	360578.992504556	100255.573484444	121813.33194226	91653.1578467134	84916.6366686523	89272.5551156361	349874.974349633
FT0645	164.127597397783	164.126983113616	164.128097124289	456.099960327148	455.240173339844	462.349426269531	16	10	1	5	60580.220429413	109510.488904256	82070.1627975129	135515.689931385	142852.172193243	49066.5574331582	63825.5598237365	81282.1536007294	317578.736918746	121168.918415066	30549.3341017533	60254.7543016592	70651.2203268148	1209.30412056354	965.700226575136	772.550960991245	3354.35979042775	1254.76354809212	70176.039075697	4245.92356708187	1686.34784271081	4530.92207766496	2604.6670467779	58205.5188864718	61909.727171869
FT0646	164.143658560072	164.143467981816	164.144040717372	176.646530151367	170.372619628906	177.869522094727	15	10	0	5	99455.7341926584	233229.330677539	172766.980886543	208477.453999013	173664.261603027	281777.41222512	100800.166672402	202568.013615175	211947.110820841	209056.743328063	195931.379663428	213547.051148274	102022.042363862	918.723796172999	2185.1914202618	2469.81037727606	1035.6977963424	1497.73989694957	112725.550339788	NA	575.821571747214	813.200844318739	806.703351407312	560.835184946852	101516.664896572
FT0647	164.148947241221	164.148463680383	164.149931690406	57.0404205322266	56.4060008525848	57.220775604248	17	2	10	5	60803.1952189519	52773.7672333121	44904.4449810063	67905.4741337324	51566.4165046016	58752.2834883775	70088.9266417874	49805.5872078401	54432.9840101256	37962.1092172873	63857.4860022267	37454.8507777775	68076.1273499904	67353.9123644053	102525.00721309	73052.6732183878	71918.0672926072	78936.2930037044	63181.9145797798	67370.2344660717	66371.142568024	45062.8447665383	75679.0009451199	108341.690474446	62951.4350849436
FT0648	165.054968458593	165.054706772245	165.055470840132	601.06982421875	599.716674804688	602.0517578125	25	10	10	5	184548.840205588	225172.57741607	237029.874471106	215925.207643833	216779.023493379	224163.142354111	188535.943859102	241915.296422364	243080.438687205	326405.093563296	203589.982909709	226936.186954133	163653.818659186	131915.34487938	103893.228791562	129070.754151406	119840.670300126	115793.194945827	170032.894035112	122729.06960795	108924.627861868	122246.949446797	124574.566813707	124546.527908882	167831.048999894
FT0649	165.067776553211	165.06738890805	165.068084801481	144.852592468262	141.471282958984	146.923217773438	10	10	0	0	84728.1127595317	235934.439548084	161310.051111626	218935.033726597	242554.441778996	270606.591667074	73751.5871044433	203696.668594387	203240.084079406	196987.106820301	274754.646837628	226297.653018317	65282.2704316485	14822.3452928543	14527.6502158441	17211.5029611963	15109.7831336874	5153.50918479092	84785.0090318422	16336.8618679306	11488.9799938546	17168.4465617305	16984.828024298	17631.6893702648	38420.4564494777
FT0650	165.071020915878	165.070593929255	165.072914949798	43.3500015735626	42.7072067260742	44.6131439208984	25	10	10	5	1388063.25281396	1390437.62889232	1512622.01984107	1763719.80791891	1387442.57291138	1425414.38028872	1358932.8375605	1356471.18961328	1672490.95761143	1333824.29441544	1288843.4696986	1429116.15118713	1426134.70781973	1369185.28611873	1070102.08657994	1303767.21240343	1121064.71372848	1228788.94689387	1220174.86037531	1197895.83259511	1131553.11583909	1164684.91581086	1174682.23922911	1197550.3950662	1381602.46269529
FT0651	165.070273021736	165.069991917978	165.070412361633	101.593914031982	100.551513671875	102.752098083496	24	10	9	5	451500.554893391	501576.749459088	475303.072735716	455594.584495425	274365.130130891	487485.102533845	406547.164007086	471032.569886645	434514.508333945	401675.395474847	412290.322061543	428371.505324516	404126.487454373	276646.205786966	234047.83405869	402900.306692909	341669.208681684	357153.362275613	364388.982232222	334205.179148266	335538.029716265	352091.226696663	346236.573904292	342533.987297926	363901.652845895
FT0652	165.070648103747	165.070354369577	165.071013202284	55.1843566894531	53.3119506835938	57.8013610839844	25	10	10	5	662831.07909048	651008.639556445	432866.790169906	421896.80513978	551090.923731321	697962.7297346	632071.77619771	630378.198718022	466647.659572542	704206.108431608	676912.907987349	875332.923724862	822015.645182077	845073.487093377	585833.016886144	389754.256116301	617140.302620992	540040.744808343	592903.217845946	553886.620977023	534519.579323255	577758.127017146	763314.097521812	479585.788947069	609021.284931297
FT0653	165.069749672846	165.069472484512	165.070077543665	128.306011676788	125.96004486084	128.966674804688	16	10	1	5	205058.029320667	211125.113986015	241657.333585071	240843.157926523	204350.944550313	266840.981743552	212139.078100922	256502.002555083	247770.859048068	233619.521034117	243802.527156813	182411.756282997	178328.839711596	97935.1447426213	102159.299898737	100763.116966506	99954.5312257444	89485.1326467851	155314.422352239	62957.0377247208	130669.296364766	118200.386925235	76051.9435027018	110319.210444598	206366.808276969
FT0654	165.070158473758	165.069733752393	165.070526906692	89.9301910400391	88.9016189575195	90.4883804321289	25	10	10	5	335332.404649816	322636.897623935	362541.408564077	346165.285247656	305685.146842143	343291.447523661	301989.331504181	309024.776567781	357796.512558736	341444.871142509	347251.608823401	348059.531841315	320919.84175723	685629.421162758	261286.061949123	307575.308202459	291889.753184493	286249.774099748	339683.18381458	270374.69045274	258638.472073724	286996.637106881	331570.73176826	275563.8997161	340762.128982991
FT0655	165.087565339889	165.086503793691	165.088731339328	372.37321472168	371.060150146484	373.070617675781	8	3	0	5	41970.2504516966	17486.7258908502	538899.661397547	NA	4746.50052843446	5867.37421428319	42329.23231796	3820.7661961345	15937.8596718062	2587.74743421585	2757.1539895118	18782.5667973528	38498.575344004	9155.82504403312	4712.78221866963	4854.3709603635	3263.39662721303	5532.76728942525	36174.3007589635	2933.17219308694	2642.35573548654	4842.0241563286	4098.09072470081	3738.31005515143	44287.569612097
FT0656	165.112446147316	165.112115223684	165.112618988443	501.224426269531	498.806335449219	501.841552734375	11	10	0	1	119165.88875328	169435.791977048	383277.463084489	177138.294087946	173270.848200406	185099.703358591	132865.77014895	109299.141892344	163776.591715515	164737.043640241	163122.433876544	157416.846932545	140644.125482626	103822.069149193	102956.399622485	104966.053156927	90936.8702775612	85318.0577964584	115702.470628444	72991.004414348	85470.863725543	70943.4897001833	68286.3297129795	85943.4560168841	113258.517634238
FT0657	165.126772814674	165.126247671417	165.127200262105	46.5203475952148	44.597339630127	47.1602172851562	22	9	8	5	226585.718985765	228675.679965707	227404.550399978	162259.448248148	136936.765631475	228169.862179586	255788.555776197	251370.006719642	239951.394001462	177777.240067233	228506.750427545	224967.981484201	166430.639828369	301003.973156512	280550.261399208	302007.861811158	280279.297377993	247710.698500014	245156.258575334	227384.706177569	268363.183774755	298421.534328076	315718.982908472	305096.926924172	263354.787768982
FT0658	165.16363963042	165.16320721145	165.163976632316	41.7763385772705	40.3307266235352	45.8857421875	26	10	10	5	129472.49287581	117948.23884123	87894.6370845321	146555.063292364	129869.097515836	64989.7179864999	84200.6869161015	132511.740441734	130635.095912757	119699.224252052	98852.5617937514	68561.1605719896	130042.407589362	98284.6227788595	92458.9582583253	94950.7519339042	71880.6654774615	93178.3844539097	140163.610205765	92661.9965078736	112972.814031785	95108.635245598	89114.5924960223	79738.6808523591	76495.7868642909
FT0659	166.050186972152	166.049779800938	166.050740664468	88.7326354980469	87.6987533569336	89.4147338867188	24	9	10	5	153102.035572391	133837.891834467	113822.721296261	130465.134544298	108731.078020898	128791.52708788	141900.149263814	123958.402704775	126519.972899504	120610.761860725	132227.652418454	116668.720418414	139433.270783943	159245.587631148	164191.258517372	170109.747124603	150362.591084184	173193.897554231	141600.560297444	159042.712144505	176929.664167174	177278.910514992	156086.550690977	160418.831427628	131937.283200103
FT0660	166.062873743978	166.062622628171	166.063220309736	396.666076660156	396.037109375	400.293579101562	25	10	10	5	223349.266174198	611843.318830489	647370.680217913	249679.662241002	219827.70431824	262157.856061373	214270.813390031	195685.700152233	227125.159642473	208475.119503487	246718.78850501	230396.303619488	237996.926491817	252345.009484712	223577.866486609	261123.591987438	240168.089504577	311681.615902483	238789.699106254	290796.704131312	257790.726107534	253097.864190138	296667.6140054	248019.087452829	237673.529065137
FT0661	166.057682193155	166.056730495682	166.058983102726	600.612182617188	600.253295898438	601.366333007812	13	10	0	3	11445.6591828167	13239.9720857851	16504.6440592594	15956.0697212283	17015.1273737177	16225.3312281612	12690.9478979185	20900.057259528	19756.412207298	22353.8038156461	12528.4567864146	18824.4884192695	3455.20629703999	4169.38493931293	NA	4812.75012974441	3253.05536833405	2075.30334538221	9572.29075652361	3807.63103044033	3409.95512142032	9229.08523792028	1691.03723400831	NA	NA
FT0662	166.071849340107	166.071217215684	166.072391375974	271.438659667969	270.876251220703	271.836791992188	25	10	10	5	593363.507977004	648871.624465395	619306.413756034	624450.433080428	619886.542609166	656717.567252037	591667.415000924	591063.594679397	633496.858788421	610328.031460288	608207.5377731	631282.457996884	619938.673923212	568595.102121374	541312.897352648	600961.111688945	569446.668867938	621148.154423748	602795.000586659	579317.587564465	544220.327322967	562885.825679302	609357.195657394	574192.364336473	586709.542541411
FT0663	166.071383585018	166.069659627123	166.072106878659	316.095062255859	315.467004776001	316.730895996094	24	10	9	5	184267.466576475	156861.368514765	175026.896589249	191185.839702825	158097.363417923	170034.222273289	177578.865250515	171375.868308272	161778.16106039	181791.986136396	179440.03700152	165847.845811796	173433.648422184	113937.003908179	188485.245875052	163995.143370874	151896.8939282	180162.616189474	194396.792868228	147504.418231233	161031.164253581	142235.091156936	177638.547029589	170010.427551278	191325.615618306
FT0664	166.075998828282	166.072653234397	166.076923559801	42.7330169677734	42.0803337097168	43.9816741943359	24	9	10	5	593329.351365566	86715.2573677618	360988.414600806	373592.465665955	494684.900954985	379016.644728323	456678.918967551	367553.133461592	370886.244126384	372926.362967809	327229.107910344	470494.828652043	629854.628208977	471344.700746956	379502.633395859	434544.350519172	393795.742063706	400195.077804627	519097.156129862	362803.373606534	389911.663270039	514208.40035709	347933.945441147	374728.122765626	520444.492978073
FT0665	166.084324803729	166.084104667117	166.084550296869	525.733520507812	525.158569335938	526.178100585938	25	10	10	5	3465894.23788821	3443459.12377594	3444265.41030003	3592313.90975578	3248647.77383894	3536588.01141259	3436857.13672446	3228674.02756443	3598202.94387365	3959218.51193558	3271172.29906824	3399272.21725461	3435215.34024631	3411666.61656836	3104219.77699399	3146180.71221454	3051669.3272722	3050666.35777912	3392217.29695371	2984810.40297206	3076894.2819034	3022004.83523303	3019638.9090772	3030994.04099911	3331131.19688111
FT0666	166.086328248607	166.086057381503	166.086535868524	543.057067871094	542.421691894531	543.893188476562	25	10	10	5	599558.972188309	630526.572908759	641747.997797579	646751.236855164	551267.332780063	671230.94457943	596025.987084769	602181.597447802	669632.491739386	673857.9002678	587502.782323956	581140.712746069	550027.506197099	455982.104300167	405407.68948136	516636.176140308	442547.740618587	439811.243592817	599273.989925783	408308.798138797	421585.943551256	482143.881182	493482.933084385	485185.32388205	546786.281402074
FT0667	166.086939104376	166.086641667137	166.08738189567	82.3932723999023	82.2164611816406	82.9016876220703	13	10	0	3	448018.43637769	576980.58149151	747870.172198203	945350.647158707	754385.731224542	566890.159052748	377146.078051237	663359.318870519	615943.723623983	742427.844070682	790421.457443923	784362.943396264	476997.480173861	NA	NA	3085.27521119668	3199.12249087141	3074.92287371021	427691.366411611	NA	NA	NA	NA	NA	390879.270554831
FT0668	166.12349722948	166.122949222304	166.124398957444	48.4547157287598	47.7577285766602	49.6962852478027	25	10	10	5	179221.620596121	215768.39655496	197741.924373524	235850.736567305	119510.23823891	237611.571021209	109923.36527859	119557.544349235	113646.354305129	149798.900599967	198907.395470827	202481.68303218	177654.133386063	104635.641618579	117407.141463368	125226.812337423	112093.747782392	92077.8728563921	179915.285165446	115699.974715761	110670.497749964	98992.649747869	96931.5831260942	107398.597975008	117442.231507556
FT0669	166.159239432721	166.158604298198	166.159720768085	58.2978858947754	54.6468276977539	58.4453735351562	15	8	2	5	39421.9772544801	54398.170920806	16528.8741140403	47686.7742853626	47384.8364293808	27927.3057462095	32401.6214937821	51642.41064556	62935.8168042272	28013.1007548189	16054.368712429	28553.8549311978	31087.8214374973	12124.2504692767	15231.2455386913	18672.1616141889	16171.7100863028	8943.97996627125	26401.1481390393	5995.29502295703	8092.47698262913	11029.2904161476	12066.0809000655	15623.8373856797	31609.4057894534
FT0670	167.033632537574	167.033360560601	167.033816992843	1015.6240234375	1015.62103271484	1015.62939453125	25	10	10	5	201184.828275908	225298.244431838	213367.143685572	210953.621232212	206110.050435998	224197.202616036	216723.255972336	210136.634737928	221386.252396467	229252.3037716	225486.533063602	204903.174124702	218320.963600065	204436.130427718	204112.357772291	195132.46376574	209127.549982723	206197.095851004	212308.064162561	226251.616987976	210761.054064855	217074.489191249	206737.341853615	212340.444441081	212568.103858866
FT0671	167.031321006215	167.030941362018	167.031661406113	581.351928710938	580.641296386719	582.649475097656	25	10	10	5	184280.695433502	335401.7551594	304278.808063716	356477.404628322	345119.85664174	390923.900299147	175060.032876084	363370.646949867	430230.757565131	463128.149013861	295820.260858127	361786.8624474	182207.65273845	49853.2959553599	38556.8710839143	39072.924858996	39715.1374558297	39656.9279634953	181668.208852261	36222.9780017305	40864.7440580511	34835.8028305359	35939.7892893152	38029.507157517	187536.323502626
FT0672	167.04147311098	167.039729047309	167.042311257915	612.826538085938	611.553344726562	613.991821289062	13	10	0	3	14524.4787499122	19959.6753029312	32581.8279990926	50528.8859356055	35279.9575484863	31838.1077044564	7443.6824423245	46604.0982080748	44833.7076802086	51873.5697742738	29910.18333649	35673.236335963	14898.5884556733	510.064381539822	866.195728225367	NA	NA	444.170971661806	9149.60360424859	NA	283.448183570589	1132.14792072773	NA	NA	17633.1150269508
FT0673	167.056238463988	167.055148637603	167.057059657972	114.034622192383	112.210929870605	115.008125305176	25	10	10	5	76506.9000713378	75029.6271867317	77004.0014829421	71862.7199161404	58589.4941759634	79597.1279182911	82161.3298820634	71883.896836647	68291.0088973087	82558.7426510109	69054.7337440523	87257.0694483691	82115.6980754575	94893.4655968244	79958.5913809044	99252.3106695246	87380.0455208123	84223.3854867099	67698.5862045797	92568.8038420945	91224.2053949682	104360.745521084	87945.9211272386	84769.0030111931	86790.0500176618
FT0674	167.055768817862	167.055115364231	167.057441181538	136.330833435059	133.388854980469	137.617523193359	24	10	10	4	60081.5187516923	52590.2829148155	44225.5986362044	46613.8819481945	48886.8982196753	55546.5003812592	47795.6299906572	37906.9568456383	43870.6401022905	49211.9781520413	47571.8161045725	48398.9745216658	51447.1797085572	57097.0326852053	56906.4769598221	64368.8671297868	54456.5160669833	50573.353231444	55008.633866952	49511.2205151077	55990.2097427286	57622.8086431449	52163.8717238318	57472.4201773399	50849.4356001914
FT0675	167.074127594231	167.073060372875	167.075126606457	271.483306884766	270.876251220703	272.069671630859	18	5	10	3	44364.9092761179	48286.2732702096	52817.0712563396	52476.9642717764	42613.9487099464	52015.3722061217	42088.8468656363	56757.5486353399	54714.0253961552	32469.5399354696	44016.9676506817	59727.7803672532	54860.4753510406	37456.9422037527	42603.329718217	43751.759503993	43138.5953891171	33691.3600944243	46214.2693296472	33056.9862510876	39674.8734013077	37533.7058643764	34945.8391637237	31796.2749211863	39146.1960373856
FT0676	167.082219286157	167.081379369014	167.083331328791	53.8972854614258	51.4235954284668	57.0417747497559	21	10	6	5	1275946.7769378	885367.53413323	999087.37077556	691126.582941972	561443.841441497	753414.767019177	659039.249594065	929758.267456628	458222.895906468	880090.868813277	777434.30191536	722325.381673561	1110195.55366596	1079540.16444999	986148.99646731	1131858.05944218	1098375.2849669	792923.603893965	817224.449757821	1219946.37388764	948545.744506549	1252244.06475375	665401.239864906	994948.348017025	938032.321614254
FT0677	167.087098069167	167.086700695765	167.087389558174	525.734436035156	525.158569335938	526.178100585938	25	10	10	5	253044.415048918	230407.557651401	255567.45812351	257572.666417807	237014.693963927	262474.676378236	243716.08048577	228547.083530658	271950.75684707	306536.639095594	249669.398165978	263843.846897259	245602.753776938	242008.202780182	221671.862848613	218741.552960406	222362.067794176	234358.116687406	261396.101274057	214244.042159829	208137.32702894	212561.647104822	200271.963066754	214279.013862753	236385.130746439
FT0678	167.085760150516	167.085142332606	167.086072445617	89.9301910400391	88.9016189575195	90.4883804321289	25	10	10	5	1125681.04021743	1059947.58543652	1165779.25030948	1125363.06011637	1062608.28711882	1069452.4496697	1166688.63099221	1042616.25418659	1093282.40681635	1065377.47239481	1038391.0915231	1039718.23067428	1131889.92427482	1035619.70873168	1029479.64719595	1142693.17845108	996613.956366694	1042737.89398899	1115659.96936713	930998.091087884	1036607.047501	1129355.95583556	1136934.67029947	1101296.94727957	1128030.79113743
FT0679	167.085555054957	167.085465939804	167.085711466582	100.957916259766	99.9797973632812	101.713554382324	25	10	10	5	1086349.5969478	1151024.38426698	1106349.03145704	1162244.64059481	1146350.68375903	1160528.64011359	1104474.87177334	1092556.61210439	1082001.19845702	1039313.46093378	1166645.15014646	1145379.25966226	1124695.36353276	1184723.52222582	1164331.40171834	1330948.12075789	1200170.95849402	1160754.85198245	1114283.28029367	1079074.56291883	1161424.27796946	1280481.82064671	1180333.30292881	1215213.17529662	1067949.01489305
FT0680	167.084194691451	167.083736185701	167.084661111485	67.8142013549805	66.6061248779297	68.4973602294922	25	10	10	5	411379.420449867	428240.121044777	385535.183879323	393011.596443817	257153.452856673	395802.072774887	365323.898458108	325279.388822347	400867.493268594	367489.678743687	409484.398213394	344708.149896968	545332.367566148	574203.118589893	512602.609793983	671705.405391489	400935.907630026	412354.64590273	396108.09834879	503380.118677502	562125.70725832	372249.026858583	417005.294700198	450175.640057615	375640.650720367
FT0681	167.08277356822	167.081008241726	167.084491344723	43.352237701416	42.723201751709	47.0439071655273	25	10	10	5	831691.556189062	970498.353419748	1072405.60358926	999993.928904953	921121.748554034	980965.395579353	980481.108857335	1149578.11161796	719331.157128046	1103547.57424884	1023797.79661982	1015448.0048803	983491.197041931	1123721.93929469	900176.154090514	922443.696879381	981430.550648532	822692.636575375	901873.53749106	850011.670568512	763529.478553724	938275.197030882	877198.793608295	871287.449571773	926653.287404818
FT0682	167.085015963039	167.084144207741	167.085200563445	120.922527313232	117.418807983398	125.381713867188	26	10	10	5	478356.789693681	462799.854443024	465411.892754249	458669.767697611	458228.192168623	443691.911694612	818272.622462508	448928.975304961	408560.619634367	457431.545601604	834861.928339728	476288.19854533	843811.901465249	909537.194697885	866467.081363818	983178.008765643	889579.310872518	877068.903423184	439311.146581083	869870.504368539	850462.850225078	969274.898762197	901327.483376459	929121.441192034	804193.904847861
FT0683	167.091688058069	167.090221381657	167.092470845655	153.672843933105	149.60595703125	155.561996459961	18	6	7	5	79297.8062298149	105123.998361466	57108.293322539	46642.3801152527	71526.2388768867	140492.612782052	87188.6558814824	50329.9302592188	80502.2495556884	76983.3155127934	91050.2821332216	86070.6513139559	80140.3110142685	110680.378393335	99271.3292443659	75059.5157411853	96527.9093819554	102034.797286128	75245.1448228101	55259.961548996	92443.7464709416	84047.3319594026	88554.0861254974	108443.00586845	74452.0278536875
FT0684	167.143055351913	167.142381349433	167.14379729607	42.0939140319824	41.4529800415039	42.1042556762695	25	10	10	5	66793.4318224012	53227.6872720079	56833.2712935178	57164.1424966149	53724.8705921997	59228.8108735678	61885.853104272	49283.6170640694	56641.969922198	52973.7783506153	68992.414779176	59664.4933292949	65142.3723216495	56147.5201717636	57442.8837453283	62255.5588027043	70242.9806992898	54964.8815618153	55797.2210227083	63561.6333455695	85306.5053785061	67275.109986118	60104.8563986731	60256.3996719383	66420.0607636584
FT0685	167.154299886142	167.154118762199	167.154697096053	118.070678710938	115.683792114258	119.051879882812	15	10	0	5	118042.610715441	163537.175154507	244101.57746336	238612.517522071	268878.827329843	218050.458514349	115840.48873807	254007.202037071	183441.88958379	182734.135506442	226406.29232567	292290.806856144	116579.516188244	6669.69892391249	3433.98128737137	3765.75498822704	10394.1512651866	1270.44088294632	135603.31416635	2377.75813955627	11258.7935080732	2946.27405839662	12951.6191754676	7251.43995929696	94408.8815070614
FT0686	167.154074038591	167.153387511239	167.154687654234	128.799377441406	125.96004486084	135.168975830078	15	9	1	5	68173.0441918946	105343.691527973	127636.250281423	90267.5637346436	138053.197918162	96946.3067207532	62627.6153448131	115471.493789474	90362.3444963858	75372.9187604506	130521.420140527	134825.763363338	69491.0786708964	2926.34731875046	4126.05953962042	1750.58909539467	2388.34898740132	4654.56310671038	63650.9610373154	65161.2349464613	4849.10227262616	5694.44743974989	4603.49876882473	6194.35355468089	65192.2053682816
FT0687	168.034658751283	168.034341827033	168.035191246475	581.256927490234	580.632934570312	581.872497558594	10	10	0	0	8644.08953661323	20532.1807044558	13464.5695835799	20237.7453272683	19192.0208516065	19860.9383185953	8178.19386563301	20353.2488453814	24801.3332925271	28531.44689315	18275.8758478505	19647.7015519445	11302.2183442533	1494.8863874351	327.943495459855	1187.12191324184	1104.7942513898	1596.8660184443	6660.3567995429	1327.6325907136	250.354173562179	NA	1832.18841823687	844.592869674166	10755.1492909133
FT0688	168.057793697985	168.056789931936	168.058313675502	39.0929996967316	38.4664611816406	39.0941581726074	25	10	10	5	305679.189031683	391545.078426375	433942.309145261	365449.441467793	282819.199320436	442320.160798386	304855.979125816	411308.482432912	348533.941945108	459113.968620205	348608.38221575	303800.922887349	295191.321807397	203195.452833078	170739.75448356	160991.016506392	176438.033067525	148548.013806525	262509.589829586	145561.874253937	143127.331065556	125515.759388191	151678.002984578	126413.171515512	229764.552490563
FT0689	168.082098169102	168.081569824757	168.082514310094	43.3643112182617	42.721378326416	47.7764701843262	24	9	10	5	1112179.6433328	1119882.71707502	1082172.96019905	1201632.79745025	1383824.99918904	1427330.3981864	1402281.99800464	1417560.26761955	1758133.48654891	1621999.02822701	1642289.80094626	1313187.52791772	1444621.48929134	1394887.3593699	1269567.14506754	1150892.9736501	1203189.06245317	1951125.04281444	1260546.07979674	1282030.56533941	1232888.17498812	1262576.25908531	1061194.99446715	1038072.82333116	1540713.15852029
FT0690	168.086954466133	168.081197528422	168.088781530092	89.9356346130371	88.9016189575195	90.4609909057617	20	5	10	5	195421.097616	181475.911842585	210107.370826006	215681.599896312	82409.8840985298	284716.606733715	177044.348143637	124374.120685101	246547.707691342	145713.718850281	175543.582289738	574950.330664154	235396.812246311	250479.368162676	533754.144513129	553491.032005503	502676.376880251	222019.744318822	602793.633083241	495065.711723673	257487.386945889	261467.156263269	208496.392814836	527141.993433261	242983.744460315
FT0691	168.101690856418	168.101500084605	168.102009842912	555.454467773438	554.212341308594	556.454345703125	25	10	10	5	78031.1687347866	80264.3106132746	76681.2327706218	88266.6911243017	78521.8372880593	83193.187767081	75008.4266442508	78507.4437596463	91242.1990545805	107183.236138483	75479.1041234948	73736.1337741613	74530.7080619545	57609.7221963108	51050.8213578165	53411.5063432977	51025.8720783144	51587.7561484774	76903.184259903	53712.9562843591	55157.7199571178	53072.7030090988	48672.8097531572	52388.3281395324	69984.0711066872
FT0692	168.101760378421	168.101146715207	168.102154277765	616.522006988525	615.025634765625	617.6455078125	25	10	10	5	140078.034521863	257894.541455542	230259.611096806	289759.938979521	258877.232854252	300923.219541013	139622.794571165	256076.300391443	332902.211449575	396439.052823657	221364.115521312	221547.311116857	133644.322890299	45278.0034694076	31306.9599415043	33105.4957104226	27178.1199440041	29404.8856420722	132386.314404979	29971.858217067	39184.5439481242	29228.7898410271	30033.9979113905	32988.9679257075	126014.214540115
FT0693	168.101627077157	168.100827068509	168.101919579303	155.561996459961	151.600967407227	158.080047607422	25	10	10	5	347559.852926272	503362.269773222	300368.789301093	383491.029754432	480854.127337793	695287.347585806	373192.551064615	404777.350102835	411537.914774658	415286.301130128	539103.019011448	440863.369175853	368907.62574489	361113.663835638	344302.827064893	380348.407464721	344454.032093624	300314.35918487	325790.385156627	409699.577941026	311686.335080316	278242.553774098	285808.605732673	371070.512989965	312064.75222348
FT0694	168.101395791141	168.100879355128	168.101926085924	479.645721435547	477.718992233276	480.23193359375	14	10	0	4	23754.0178094014	154859.802001772	190169.822172325	307231.081534616	219412.431133236	182787.692474495	28089.0363727137	134927.043019807	199585.281282163	175718.847984106	199422.721903043	217004.758365254	29933.8911434737	1158.58329927662	1133.26525161772	422.50648558399	NA	NA	34298.6090417393	798.395397397163	301.682146949613	NA	1319.83395588722	329.358632262472	32650.2264243214
FT0695	168.111958868471	168.110894659578	168.112458284363	108.771018981934	107.11979675293	109.762001037598	13	0	10	3	47353.6460145679	10374.3864339876	10798.3490166827	8528.6707944038	6705.96308148043	9819.73143333817	36540.3469097317	NA	7967.45092636618	NA	3088.95009174943	3190.33550902388	32355.5608276806	75663.4863123176	91990.2439051801	31225.4267296521	68591.0939427347	61858.3012047969	24061.464614077	86439.1533064692	79080.9827756527	42005.6893856365	48209.9659749403	46168.4363549385	25450.1965481774
FT0696	168.138616527053	168.138144126876	168.13905832107	58.916618347168	57.1228256225586	59.060173034668	15	10	0	5	179173.776981742	207825.52372598	169037.204745289	187785.141314055	132031.55699397	206070.669744654	120818.44507446	175023.935657743	162494.987050835	150476.823834535	168599.242386529	182621.21368153	132408.418843352	52272.9267061379	66853.6496585381	55943.3934131274	58637.7085052342	59360.566205462	111468.916401505	57180.2692888415	52372.9376972839	61713.2776450762	50577.8126737252	58998.2718115272	150112.023558305
FT0697	169.06397745171	169.063030235151	169.064960817555	42.7192001342773	41.4529800415039	42.737621307373	25	10	10	5	232766.947914974	234670.343693524	255581.242796532	303897.600336931	214719.194254949	268037.665261635	194591.265260954	234539.114946561	225232.760791621	239307.378341473	250933.134784919	218503.636796909	240150.485172049	207373.50190141	244737.126603525	285962.83043002	201878.983469503	250830.022030208	250525.42049691	195922.675563681	207105.681309301	232056.282056846	241339.100026525	214536.854627546	196520.787163198
FT0698	169.097544182287	169.097364369454	169.097915162281	135.083572387695	131.643249511719	135.609512329102	14	10	0	4	129104.82139248	213821.111689657	207384.727397695	223844.502788541	231312.561038136	220628.20482576	116261.50980348	387784.040510732	199549.557073068	222355.414391526	194883.431633549	271660.943752201	148762.773374332	3306.95437068045	14999.8408615105	11725.8520147336	8471.14621897936	4756.33650427163	154690.97755149	3621.62297467274	14053.3631946844	3422.42218863368	8339.83715265393	4936.25560347438	110791.353283704
FT0699	169.097118732704	169.096796148554	169.097507503116	568.303070068359	568.137390136719	568.863586425781	10	10	0	0	875.367242026329	62824.1798160598	57629.5911504633	54382.6315573746	53267.2961961385	56643.1889706229	1579.45735233426	46865.7964272099	48566.5757360123	33426.2849145924	46211.0467222519	49205.051747337	2083.63376581371	NA	NA	318.307709340751	57.9166126318276	136.043352861702	981.732089662552	358.623095402122	236.026486071944	164.317826903611	34.6337968822569	321.227819652483	1465.38025749922
FT0700	169.099846094608	169.099382058509	169.100248897372	48.7008266448975	43.3493537902832	56.4124755859375	30	10	10	5	887487.846132325	755080.936927139	876606.528820202	699314.88784295	808932.654347129	708190.024423487	737012.267952509	824906.407575118	671140.783622501	816594.071468828	835781.964782422	782039.034197831	873739.039043891	931711.048998161	814996.312784832	920166.979821168	944193.178110217	942459.157296806	769368.081914096	918048.968374672	917144.982929952	885859.388804885	910050.092343195	947461.952802813	745450.031287331
FT0701	169.097988989903	169.097546230708	169.100365689065	104.739334106445	103.61791229248	106.955856323242	16	10	1	5	284172.631458219	396758.974003762	319460.24227312	261474.067022102	309416.072928895	280125.851968803	230449.602016181	308701.924886199	241034.707764164	224232.445811046	203374.595114017	215267.541771747	264177.384611815	50563.9084783395	51065.2952877755	71147.2462460473	54406.2709417136	150496.792827109	241312.882479904	47914.772649621	47724.1499594127	89719.9643919934	69645.7249745701	40090.4135917177	214992.637238958
FT0702	169.104249951454	169.103187255018	169.104668099742	616.0244140625	615.025634765625	616.519592285156	11	10	0	1	17880.0689588059	26799.5928080007	27775.9356508702	32297.5134803541	25985.8874094806	31450.9277223689	11065.6727172136	30690.4692812947	36154.4062733464	46145.1472017914	22199.0374846756	23469.9557363136	14595.3882459232	1300.00327259302	1347.53787981187	637.724818365915	NA	1264.15781712532	4172.0460550189	2046.18098148704	1362.73933379991	1969.74529332774	NA	2578.77227187157	9076.31398940086
FT0703	169.170080822781	169.16907025106	169.170412141474	109.135309457779	107.699584960938	110.025680541992	24	9	10	5	51948.758074037	48773.563597982	124014.799511661	44153.4500161786	148017.300343229	46257.9721923537	58784.5323378698	40140.1448830772	38492.9087373371	47440.0682301863	43132.7667316664	41691.1322302493	61026.8690013327	30333.6688271463	20981.6762067544	36312.1525620915	35609.301013335	27809.3595426605	46306.5256544184	94211.96938729	32104.8234928846	25368.7074215644	153207.648622526	41374.7156996531	51117.8675629757
FT0704	169.985442500323	169.984853972588	169.986071358605	592.566711425781	591.276977539062	593.302490234375	23	10	8	5	33413.2368656974	49385.0351948664	54958.9994021226	43576.0007990152	44166.3967392434	51217.3822946381	27699.358457412	49094.6731044104	47394.1472354957	53169.9943047389	44538.7225982547	58323.4237492705	33057.1290847091	20506.3002260216	9162.17925616673	21136.5498255535	15872.0509865029	17514.6424608305	30999.3913904298	16748.7649987936	18193.8648804557	14799.6136965528	18691.9929567751	18555.4100485332	29275.8499477047
FT0705	170.059855330062	170.059575220895	170.060238312493	369.931396484375	369.789184570312	370.639556884766	25	10	10	5	162084.631556242	141497.301265583	136698.274327501	131518.594895757	133599.485487537	148103.466984853	152037.976806214	122777.500260595	135385.921328948	107892.398231308	137410.816346384	139196.51016891	152483.608460038	150337.412522953	145879.137746353	137922.436857958	141536.853049183	143688.855318234	146972.319862262	148845.017199777	145936.326051151	141162.302248043	134543.034054991	156148.980207359	149439.12055288
FT0706	170.060300755787	170.060105618449	170.060532872041	548.373012542725	547.438049316406	548.837097167969	25	10	10	5	674530.404558049	712501.532531798	760491.717981845	727626.086238717	699997.816719934	729451.107779145	671612.624273001	724655.221298337	725776.769303635	779293.950644187	703618.339392347	706319.677737128	678766.858454123	545045.934502833	534456.606406706	587191.755246276	543826.489747496	537342.058060672	657791.049917646	520530.082658144	526280.85203772	573934.895253479	573884.624086758	569493.831833686	654060.899507957
FT0707	170.060672030457	170.060309979559	170.061128892226	61.928897857666	61.4324493408203	62.1377372741699	15	10	0	5	113440.845141522	175998.888674474	165589.064720139	172536.048634845	212185.374528449	176165.199733584	114104.633079756	181650.073410457	215802.306555763	236621.424197839	212772.529753358	204153.360448591	125831.535340472	7395.12828038695	2168.42409278266	5107.31232448791	8928.11939405045	7217.00880212399	112720.394449601	NA	1540.4529289226	1972.95067894661	2156.20878829776	2725.20814368036	127143.937230956
FT0708	170.068692986547	170.064094820417	170.071219368984	43.3443183898926	39.0937995910645	52.1258392333984	19	6	10	2	38742.5271313936	26511.9260753574	14613.2111726096	74134.0064050548	22953.3145581394	24113.9173911326	67497.9186678993	26306.9276029885	42845.0603382254	101902.880847602	46445.8604924567	41168.500273596	36276.3257048398	55329.7539957147	64981.0165790971	75728.2617595668	39062.5340345502	48691.1925920041	34665.699526529	66048.8012713299	59203.4940764273	45227.9776259302	44484.185094703	62300.8026316713	57543.1424056828
FT0709	170.092196543915	170.091608425918	170.092784077114	281.953826904297	280.939605712891	282.590972900391	25	10	10	5	54716.1750213755	60101.6520381346	63212.4938439578	62682.2485910612	59865.4997523539	65216.6908387954	54021.7737732036	67635.000583604	61764.3592420908	60872.7742670104	63392.668190759	59922.0591253415	58318.5216858175	52540.7314480562	52402.7449007447	49091.6422222462	51595.0830532499	51679.7581326045	56629.8106328869	54216.7431394011	52258.6460940074	53873.4608098194	48625.2634425347	50004.2057508649	57843.9805359393
FT0710	170.10202585959	170.099333499422	170.105044345867	43.9830055236816	42.7072067260742	47.7527847290039	23	9	9	5	250272.310051887	223934.382125451	358988.213816948	348954.93109274	319538.109571214	324129.193835783	171425.485791792	230360.508331141	267329.870173509	287515.672355161	252798.472642938	246086.132882251	328143.202679291	243391.180891107	193004.997242476	260463.933410423	210424.388247209	225049.788324169	199751.874238068	212554.873386263	191353.401120163	202906.66480358	208575.879270444	220284.23657604	219723.421914051
FT0711	170.117468111692	170.117283933892	170.117767464057	505.088500976562	501.402709960938	505.731903076172	17	2	10	5	118174.054536391	98750.3384515643	109947.150246899	98872.4540623605	87539.1436050554	91598.8591553171	145658.624243316	63117.9004063646	84484.270125087	38179.2935305476	91783.0087571382	99212.0722571015	149174.757915369	214183.140942345	182432.526446175	81309.5763337847	172078.506492809	193861.402205564	118994.606468928	206135.899982806	170535.153991543	119267.577764928	129605.464863081	120032.351617217	130407.426465936
FT0712	170.116699214503	170.115854815516	170.116920073215	71.8756332397461	71.5007553100586	72.2182235717773	11	10	0	1	65541.2820675373	158503.903418021	137446.717502877	153403.815891867	107720.045939863	154527.425442127	95931.0006635031	154323.046726175	164655.655757701	158186.35526232	118743.985612818	113541.508440354	95531.8607394993	7225.94038505024	5617.00926873419	4690.59416811996	4596.20650027858	12913.0056840777	81921.7857309133	6446.09641164541	2029.54598519537	9863.76165039092	8242.5009162426	2724.84642062585	85860.1921034604
FT0713	170.154130904606	170.153681856528	170.15455938875	43.9795842170715	42.0803337097168	44.0026359558105	24	9	10	5	149377.347660601	71636.0610672337	71231.730802685	71544.6547049657	54937.0003038179	80242.9886482767	156547.802890999	48632.335471968	78384.3729029336	27340.9881222217	101150.632837669	56769.0009623469	143866.32559685	337393.145721263	272596.627197345	184431.55150951	258234.584697399	283762.67828608	152395.907710946	285784.843151918	350212.54031222	163847.90136738	174745.435847311	164144.693564526	139425.543145314
FT0714	171.044329584916	171.044091944732	171.044562067565	43.3521041870117	42.7072067260742	43.3704147338867	25	10	10	5	522618.784007972	455848.802601688	420107.466920401	466166.326526346	390101.880176514	420592.966458108	573354.284793599	397898.452435302	429648.418798228	394228.221023839	440650.653800482	404801.326655913	527985.121648153	694582.659598882	680318.394273423	792943.021666245	755719.58223695	612711.760004085	490143.727846965	608736.194585446	652750.498418405	713882.056939738	618594.45562849	674434.41052825	456307.695866457
FT0715	171.044332074033	171.04402867789	171.044997067685	57.0664291381836	56.4219970703125	57.8115692138672	23	8	10	5	57271.2342399638	49634.6275944589	41690.6418148299	52803.7284251541	42758.0758332973	44847.52537052	49753.4476446379	32665.9910246134	55271.1473786928	61215.9254892835	55314.7367326779	46490.6739429294	54586.916345288	83788.6425691604	53834.4615387273	69390.781762408	77621.1637366032	77093.3191080314	46539.3274432621	68655.3729973969	61729.5004017564	79791.0364438845	71210.2889564307	75234.0684058172	54719.7618859936
FT0716	171.0630986218	171.062771912326	171.063489818777	548.377563476562	547.438049316406	549.415161132812	25	10	10	5	79447.4211003201	82943.4477044777	80985.228249688	84581.1500689015	78709.2195085622	83321.951511123	78225.0676643103	81260.2701010625	82631.7795852385	87466.8408950621	86470.987788951	81580.7747102343	76903.5917254686	66400.978128515	57997.4978498742	63462.2778654607	61960.6802803464	59013.6606413024	75812.2876243293	61366.8806828694	59037.3967293311	69092.4541723263	62122.0730448717	63179.0359744972	75334.4616078111
FT0717	171.080470238225	171.080028569805	171.080874480245	55.1536979675293	50.2556228637695	55.8586959838867	18	5	10	3	280991.368160408	737750.580346981	163339.783677782	146861.32239327	256991.937594082	255034.886952988	219101.564920242	282583.331893428	296040.858051879	243085.734365741	190913.338307005	291380.437414233	263086.830508238	275152.806065733	286451.429895815	291458.220943519	298858.999588585	287209.724317789	581755.312392017	285992.502223842	269803.468129747	292118.559762239	272474.986168807	273110.933642602	235676.678386944
FT0718	171.112867904053	171.112330668214	171.113246907922	604.231506347656	603.305603027344	605.200622558594	13	10	0	3	18415.9185473062	34448.8366911979	29246.2740242233	32140.5621195026	32329.5593608171	31046.6893100739	8553.37135434151	30935.5712773854	30346.7722663097	30688.1597184824	27481.2932050122	27119.207134928	5299.68138439315	NA	298.37657392025	NA	NA	702.018743356069	14622.9717821628	255.462540090084	431.39826557466	289.277041299003	175.281526552779	144.892206734845	14682.9440787115
FT0719	171.116048470711	171.115649075886	171.116494835306	42.7355422973633	42.6836051940918	46.5111846923828	25	10	10	5	675039.253056303	531720.863344602	714317.161485437	555306.220085159	595944.650858255	622582.757552307	675304.300399778	722142.946299601	540569.102755985	709989.077088891	657362.710242917	727110.08911104	760956.149062995	919923.806919538	857085.555156635	858445.179418099	844052.278664061	897877.726873935	712855.882136682	891418.499168701	867487.41152716	914454.242532646	935901.300492158	847015.826006903	702657.391724671
FT0720	171.116265981536	171.115997282473	171.116597937745	52.7426109313965	52.5013885498047	55.2821960449219	22	8	10	4	835110.812904919	580312.357156863	392318.074938009	512577.172958109	439685.686186382	587184.066850796	400271.581287989	438498.662477508	697835.688701604	518388.189090183	491165.332592525	360465.645774174	738059.78848505	935145.747095424	1255535.23628791	942761.756204007	861202.970541015	956284.396589328	712912.695703406	908331.516414465	1195677.22623438	960118.87092193	854459.139549439	696009.034243531	707165.850619441
FT0721	171.149026293608	171.148775919986	171.149298455111	454.85498046875	454.043487548828	456.148223876953	15	10	0	5	173494.65992614	299803.609659018	305275.460630518	334073.447164006	256415.87859856	315369.823162504	187626.554024224	222157.659484676	308492.357434179	174811.434295481	294308.634057562	238441.591241818	156784.474528441	11854.4700875924	11296.9621898686	17235.6592701541	12662.0952319039	7126.93446074999	169004.917911964	10884.8808142497	13850.7629701297	21483.751211705	12087.1239337188	9513.57574997498	166445.930672307
FT0722	172.038728847044	172.038179738667	172.039302614803	441.202575683594	440.603820800781	441.924255371094	25	10	10	5	28003.5309397615	28933.6323259026	31260.3772198297	31705.9236336872	29060.285830684	33964.0354885273	33908.221389614	27413.7211166024	38368.1216876181	17609.2349090427	32211.7158823991	31297.9986744747	28639.5894310623	24912.0067002065	21299.287312155	26339.9188799755	19489.720193387	20317.2791539226	25897.5582351163	20553.2378219906	23302.043985948	19851.9322646549	20923.7007446401	23253.1715012449	26536.009961431
FT0723	172.047761929932	172.04739494768	172.048220684842	43.3521709442139	42.7072067260742	43.3704147338867	24	9	10	5	69460.9100038602	60862.0304236533	42140.6027980404	50216.2206039232	45765.280012053	54293.7801632797	70313.2409131498	43239.9449210351	57117.0455107582	45137.9780157935	56231.1911343913	45540.6620701402	59983.7523244122	84557.9506534707	70665.3306694049	85428.6176519981	81588.1553071464	73996.6393567821	62576.2415643636	75216.5578143249	69780.2773331558	80008.1787328128	78490.4614696417	74998.4809414455	52736.0510643172
FT0724	172.059188541979	172.058657524913	172.060014078147	572.613403320312	571.941711425781	573.902893066406	25	10	10	5	49034.4600747898	34694.7870329084	34241.9654052984	34220.9375819005	28908.1184372616	35388.5828730752	52027.8511189727	30768.5212386027	35103.9099344867	25726.0584126413	30069.3911739758	32200.4915075283	44197.660262386	32666.3492477965	37396.5447136201	39590.4683873691	36416.2265759222	39325.0887183969	44299.5596733193	38795.6217758628	39848.1903500652	35116.3067800303	34784.4065481797	34702.5776654296	47993.4501525164
FT0725	172.078206055464	172.077552889376	172.079069211511	47.1482086181641	46.4817428588867	49.0301818847656	24	10	9	5	167920.477892728	252478.926756701	240460.681716012	328358.136774888	228143.243541978	258878.150829276	109188.871592249	245358.566005767	186305.486129753	197883.574984018	254452.323969909	248704.113894632	224982.345807282	97062.5383324819	153354.437377437	115413.854969007	115428.110104839	91643.2199442491	164461.863359125	104901.152162361	149712.694438199	148861.807436768	97205.3470222391	106826.152486534	229483.291340848
FT0726	172.117632600156	172.115590703512	172.11974516097	44.3000335693359	42.72412109375	49.643424987793	24	9	10	5	155250.090827256	345577.111787422	300872.086236305	101198.838729674	321479.708820371	417819.504851939	297906.80576953	277666.350360854	376992.608827472	283191.736159875	342692.309567135	339166.027396234	161084.778850101	192006.659775323	156999.036906827	154624.042856716	131948.845779708	149784.767874911	264828.023884528	150980.155086227	178651.710311961	177519.773069578	167605.074407253	158125.681433238	196946.582695195
FT0727	172.133369323431	172.132675100405	172.133678475496	609.750995635986	608.554809570312	611.022155761719	25	10	10	5	355098.606017539	747283.607974485	687733.496612129	752711.141121618	690243.62367498	773719.42979011	349031.94475472	671972.251876594	781997.665800458	759662.093632952	628011.115285924	630978.437774714	341507.46867576	40418.9106572758	18873.9371867711	22896.3054970161	16764.7964719869	20497.0436784749	318071.394070209	17606.087100422	29820.5603301665	15365.2847195277	11859.0000225306	23661.2980000844	327124.31276289
FT0728	172.1324132502	172.132157236578	172.132718340674	133.35107421875	130.48095703125	134.336364746094	15	10	0	5	69023.5236123049	123891.728657926	96741.5189297131	134317.053031451	87694.0790209454	123692.093010499	68256.2620279763	98321.3695178418	116610.544603991	161977.527300552	72465.3318999591	79862.438816037	83596.2962396625	1245.139182657	9169.36594362322	12820.5816186716	6931.17830554644	4695.05182580815	68952.1134106427	11551.4102359665	11270.6745029158	7499.26089513633	17296.3507277767	8171.81344484582	62681.2411607243
FT0729	172.13270145115	172.132473848331	172.133288941528	152.29508972168	148.463806152344	153.766021728516	14	10	0	4	42749.0248014685	86752.3586773896	60251.3014604409	89607.7908946909	104470.013027059	140444.420527797	43079.2104238959	101590.490069958	109702.151601336	117017.478671056	100127.232342854	103996.301174054	42209.0139445315	4902.14897750181	3269.09864367468	2185.25486136629	3130.28512707604	4300.2476256243	39500.2847822383	2764.07915269948	179.883556374327	1085.18420654428	1245.34730960219	719.099164077023	32636.6572234257
FT0730	172.151576380716	172.150300024681	172.152822738028	454.264587402344	453.997283935547	454.85498046875	10	10	0	0	8187.66490785778	26112.333206825	21393.3194159414	26266.7788740139	24347.4705247208	21235.5633840151	10836.028559044	15938.6187579855	20357.215074982	16765.2198334336	25011.9706452442	25516.6917965859	7875.00752129406	1193.53952463157	437.429491121322	404.294467180967	1251.89893907588	214.793267328292	10283.9974397365	1659.69377281517	1228.30655744672	366.120679730549	1010.85325384606	611.15031424351	5589.39262754656
FT0731	172.169217174017	172.168533351981	172.170317686114	280.701019287109	280.086975097656	281.325988769531	15	10	0	5	13342.1547573851	20908.6281815012	29042.4063769206	28483.6742900312	22252.5106932339	24603.9172605663	14423.3948290884	28342.8533805348	22751.7692840192	24194.4157035649	27301.6245511081	28279.8340817016	15855.9940509315	1249.6973082953	641.883557120959	6156.01119279861	797.683923933241	1855.71688790123	14015.5171456964	NA	906.276649157206	328.968043744564	1378.6132015917	NA	16949.2872804403
FT0732	173.029477295694	173.029031223179	173.03009910706	651.89453125	650.575927734375	653.832946777344	13	10	1	2	4341.22065758705	27210.0050609559	26931.7037554923	25567.8030034527	31392.9744648933	39371.6820605099	9843.85823750496	27822.9564995425	50954.2273062877	104555.604618127	24027.2277951861	47467.2564494237	13105.6101122685	15516.6121399296	10020.9742534161	5819.46509504318	6390.82651615143	6343.50804165378	7358.53105950356	5346.38023526967	8543.41269850731	5361.81179630756	5859.8846540451	3787.48486438394	12219.3433109103
FT0733	173.059807560522	173.059338642043	173.060131634387	43.3521709442139	42.7072067260742	43.3704147338867	24	9	10	5	312502.780401497	254435.194499721	218605.093926895	251610.118472856	105348.847514267	235483.482331666	306500.628759047	242750.823487586	225200.369266118	236027.227315149	233951.179197715	225394.709470683	310946.107164908	428993.910068983	420822.223638813	529105.241639109	503754.243305424	402540.003983171	278695.442316672	394902.823164927	450199.701097445	489648.166225725	419407.25662286	436328.767261095	275318.335959957
FT0734	173.059907067991	173.056787323825	173.060356740785	56.5313415527344	55.9467544555664	57.1903915405273	11	1	10	0	2762.61845314552	5966.10171826134	NA	23019.2867123143	NA	1780.72381854157	6694.25140410463	11486.5313085616	4128.23829847872	6684.16336150893	NA	NA	NA	121463.116627762	95599.8423606709	116460.091520688	113454.292114628	109489.335624514	NA	130629.360106124	118210.26427612	102577.443116627	91201.4622678375	84084.7109853238	NA
FT0735	173.080706372785	173.08045175594	173.081071579841	502.571838378906	501.877471923828	502.586761474609	25	10	10	5	208078.0247832	287784.648157205	276908.978257348	296933.114645384	302172.809569388	306858.301771302	222283.652061543	233494.17674719	303337.227502458	247683.734694365	296374.007505864	275403.958382865	215411.147514526	115636.586387634	108440.460150815	128593.081340475	107959.51128006	107664.546046555	208337.029556595	103875.034375302	109504.698004515	121182.870676219	112082.190667769	115179.967668951	203413.722380711
FT0736	173.081634831671	173.076659972044	173.081876560834	71.375373840332	70.8624725341797	75.5987091064453	20	9	6	5	1019334.49598637	783220.853348263	3100460.90747056	1022249.76965137	4773294.66872871	910657.790751718	861255.905511109	509899.638695419	898893.422840504	724353.129459321	1096018.93457279	826172.265792872	941494.008641976	76140.8254485937	73237.8975445591	NA	76727.0033883375	63785.7487623791	800265.376748786	NA	NA	79768.1171677013	16207.0873022601	80692.6358516095	884523.970207045
FT0737	173.081531667673	173.081445894438	173.081779407022	95.455940246582	94.9208374023438	96.6240386962891	14	9	0	5	1266494.47633699	785701.372270832	5757242.23262613	1004205.5438014	7342373.62459711	1063419.25776022	1294101.21425749	460937.533292078	957819.499651559	681227.291369326	1344534.0389764	984944.289296402	1266713.87359876	1158.29093528957	1129.75409163738	2027.01182199754	NA	NA	1239564.46362913	1071.40370998414	957.579649580628	1467.95937936308	1023.89439681631	3668.09620429746	1241781.46584288
FT0738	173.081649821616	173.08149464261	173.081973226788	82.4017066955566	82.2164611816406	83.0194549560547	12	7	0	5	625428.080884885	550599.721464146	2632912.84162625	622496.741305749	3154692.55681876	437268.036234109	628341.943323081	347879.64691462	673776.292825351	530085.630511048	785536.540549941	535742.328984743	641654.128269501	1464.27727277577	1610.87971900137	NA	NA	1323.7196053208	619149.21995125	2775.72445909706	NA	NA	NA	1339.87420758099	619621.930370609
FT0739	173.095490495529	173.092121916767	173.096053588646	447.973266601562	447.777984619141	450.451263427734	17	10	2	5	114910.864386312	144520.201495774	190986.095793343	240694.174159025	205652.195742455	146381.361168689	106251.709592193	156243.553113477	161653.922917288	146914.704988757	188964.281723785	201711.880092008	107460.274702758	12800.0186864426	3708.87459017599	NA	543.603010943707	2884.51996050512	111791.1973045	1548.82336316506	1458.2326425761	14114.5086217858	4360.7222990195	2029.34220463388	113491.323770648
FT0740	173.095409510664	173.095010889378	173.096006454742	459.752685546875	459.448791503906	459.784057617188	15	10	0	5	71718.0005989698	92078.6815948673	131971.866471538	181339.43175576	138651.621460602	110604.813338779	71742.121481042	113473.365948731	114445.848403824	120106.227552885	139551.848120685	141157.936986303	69046.8953389283	2635.51367379725	3202.03186020255	2098.5578763485	1736.37259885669	3872.42611554953	72228.2463830405	1631.26159965992	1645.2745808661	2194.02583479881	1904.30031001568	2413.61496517291	71431.8194846694
FT0741	173.096288138895	173.095890201796	173.096671350981	141.834823608398	140.624328613281	143.106826782227	13	8	0	5	778851.450092957	1395182.2234317	1229556.06200248	1170407.64415997	1095725.545117	1190354.86423817	770899.059009954	1457300.61027439	1435039.82127159	1662159.22716867	1279634.31101419	1116940.13390608	758412.878002442	1708.51778304577	4771.64795050621	1208.38804160357	3592.54852509499	10053.5275388628	822400.071950269	6582.41519867778	NA	1006.45671200752	6354.6746729513	3033.97598683834	714348.282980751
FT0742	173.096488539512	173.096245002513	173.096736715094	154.295013427734	149.60595703125	155.566818237305	15	10	0	5	494837.655977823	1389599.87495065	836492.044233084	1397306.79244027	1625137.75156687	2667837.12177575	754196.721106415	1631347.69316142	1214244.43144232	1397784.71240819	2015582.96489362	1779535.59569915	509200.483992398	837.091169595718	NA	435.013841030273	NA	NA	483239.60594181	NA	NA	NA	719.323696840893	NA	372428.371778761
FT0743	173.095831554217	173.092767546621	173.095973386945	43.3654098510742	38.4668655395508	47.112964630127	12	2	10	0	74551.5779218366	66815.2626820686	114116.757376147	98039.7427868247	16401.729212392	4030.76047110278	89796.7199177258	1035531.2606113	119265.410078829	88365.0541687358	109837.147568608	79868.4054966737	50278.2090360934	362919.692783202	377466.473814977	413365.422782094	381518.36638879	337652.946666362	48030.4748953618	333656.383224468	330288.407343142	413494.61299753	346665.738915485	375388.609440404	113452.910749229
[truncated: 7,430 more rows]
